# Supplementary material for: Sugar beet root susceptibility to storage rots and downregulation of plant defense genes increases with time in storage
Source: Sci Rep. 2024 Nov 8;14:27235. doi: 10.1038/s41598-024-78323-4 (PMC11549380; doi:10.1038/s41598-024-78323-4)
Supplement: Supplementary file 1 — Supplementary Material 1 [file 41598_2024_78323_MOESM1_ESM.xlsx]

## Sheet: 12 days 5°C vs 0 days
Supplementary File 1.1. List of differentially expressed (LFC > |1| & adjusted p-value < 0.01) pathogen receptor/plant-resistance genes in 12 days 5°C roots vs fresh roots (0 days)
GeneID	Length	SB0-Expression	SB12_5-Expression	log2FoldChange(12 days 5°C/0 days)	Padj	Up/Down-Regulation	Pvalue	Symbol	Cellular Component	Molecular Function	Biological Process	Kegg Orthology	Nr Description
104889464	3999	1.76759	8.20214	2.21422	0.00290816	Up	0.000788308	LOC104889464	NA	NA	NA	K15078//structure-specific endonuclease subunit SLX1 [EC:3.6.1.-]	XP_019104112.1//1
104898957	1940	458.263	217.965	-1.07208	0.000123428	Down	2.45268e-05	LOC104898957	NA	GO:1901363//heterocyclic compound binding;GO:0097159//organic cyclic compound binding;GO:0004672//protein kinase activity;GO:0036094//small molecule binding	GO:0006796//phosphate-containing compound metabolic process	K06632//wee1-like protein kinase [EC:2.7.11.1]	XP_010684401.1//1
104885944	1216	73.1702	16.3176	-2.16483	1.50289e-06	Down	2.09812e-07	LOC104885944	GO:0031981//nuclear lumen;GO:0015630//microtubule cytoskeleton	GO:0035174//histone serine kinase activity;GO:0032550//purine ribonucleoside binding	GO:0035404//histone-serine phosphorylation	K08850//aurora kinase, other [EC:2.7.11.1]	XP_010668828.1//1
104891848	1523	289.495	135.952	-1.09044	1.43907e-05	Down	2.3853e-06	LOC104891848	NA	NA	NA	K00924//null	KMT12940.1//1;XP_010675920.1//1
104889620	2928	386.402	193.053	-1.00111	0.000804136	Down	0.000189677	LOC104889620	NA	NA	NA	K19613//leucine-rich repeat protein SHOC2;K15078//structure-specific endonuclease subunit SLX1 [EC:3.6.1.-]	XP_010673180.1//1
104899633	2073	18.4194	2.25918	-3.02736	6.05245e-05	Down	1.13655e-05	LOC104899633	NA	NA	NA	K13459//disease resistance protein RPS2	XP_010685163.1//1
104891576	3917	63.8578	12.5923	-2.34233	5.39065e-06	Down	8.30895e-07	LOC104891576	NA	NA	NA	K13459//disease resistance protein RPS2	XP_010675584.1//1
104892205	2861	3313.06	13167.5	1.99074	1.22237e-14	Up	5.56957e-16	LOC104892205	NA	NA	NA	K04733//interleukin-1 receptor-associated kinase 4 [EC:2.7.11.1];K10411//dynein light chain 1, axonemal;K19750//dynein assembly factor 1, axonemal;K17550//protein phosphatase 1 regulatory subunit 7	XP_010676362.1//1
104898210	1883	14.1615	4.48312	-1.6594	0.00085493	Down	0.00020327	LOC104898210	NA	NA	NA	K14962//COMPASS component SWD2;K00276//primary-amine oxidase [EC:1.4.3.21]	XP_010683556.1//1
104889549	3651	2931.27	1147.76	-1.35271	1.57953e-20	Down	3.62214e-22	LOC104889549	NA	NA	NA	K15078//structure-specific endonuclease subunit SLX1 [EC:3.6.1.-]	XP_010673094.1//1
104899628	2055	405.796	118.038	-1.7815	0.00216987	Down	0.000570417	LOC104899628	NA	NA	NA	K13459//disease resistance protein RPS2	XP_010685154.1//1
104886722	2964	1.90337	8.62424	2.17984	0.00570663	Up	0.001666	LOC104886722	NA	NA	NA	K17609//nucleoredoxin [EC:1.8.1.8]	XP_010669507.1//1
104892400	3757	23.5595	5.53094	-2.09071	1.06614e-06	Down	1.44497e-07	LOC104892400	GO:0016020//membrane	GO:0016772//transferase activity, transferring phosphorus-containing groups	NA	K04730//interleukin-1 receptor-associated kinase 1 [EC:2.7.11.1]	XP_010676626.1//1
104898016	2191	70.7145	17.9579	-1.97738	7.30638e-08	Down	8.21772e-09	LOC104898016	NA	GO:0016491//oxidoreductase activity	GO:0008152//metabolic process	K13420//LRR receptor-like serine/threonine-protein kinase FLS2 [EC:2.7.11.1]	XP_010683309.1//1
104905930	5461	2840.38	975.841	-1.54137	2.27507e-17	Down	7.74286e-19	LOC104905930	NA	NA	NA	K19613//leucine-rich repeat protein SHOC2	XP_010692888.2//1
104904970	1484	1642.06	587.634	-1.48252	0.000709143	Down	0.000164778	LOC104904970	NA	GO:0003824//catalytic activity	NA	K13420//LRR receptor-like serine/threonine-protein kinase FLS2 [EC:2.7.11.1]	XP_010691707.1//1
104887050	2190	825.37	303.483	-1.44343	1.17917e-09	Down	1.01136e-10	LOC104887050	NA	GO:1901363//heterocyclic compound binding;GO:0097159//organic cyclic compound binding;GO:0004674//protein serine/threonine kinase activity;GO:0036094//small molecule binding	GO:0006468//protein phosphorylation	K04733//interleukin-1 receptor-associated kinase 4 [EC:2.7.11.1];K04730//interleukin-1 receptor-associated kinase 1 [EC:2.7.11.1]	XP_010669936.1//1
104908659	1811	3.76496	15.8158	2.07066	0.000357711	Up	7.81965e-05	LOC104908659	NA	NA	NA	K13459//disease resistance protein RPS2	XP_010696095.1//1
104895253	2517	4.38094	0.385652	-3.50587	0.00129822	Down	0.000324083	LOC104895253	NA	NA	NA	K04733//interleukin-1 receptor-associated kinase 4 [EC:2.7.11.1];K04730//interleukin-1 receptor-associated kinase 1 [EC:2.7.11.1]	XP_010680012.1//1
104890581	3114	699.263	85.3825	-3.03382	2.0157e-30	Down	2.00446e-32	LOC104890581	NA	NA	NA	K04730//interleukin-1 receptor-associated kinase 1 [EC:2.7.11.1]	XP_010674424.1//1
104887718	4053	6.10091	0.936096	-2.7043	0.00114166	Down	0.000281182	LOC104887718	NA	GO:0016772//transferase activity, transferring phosphorus-containing groups	NA	K13420//LRR receptor-like serine/threonine-protein kinase FLS2 [EC:2.7.11.1]	XP_010670738.1//1
104903832	1565	269.455	1337.34	2.31124	6.44212e-08	Up	7.17938e-09	LOC104903832	NA	NA	NA	K13473//chitin elicitor-binding protein;K13429//chitin elicitor receptor kinase 1	XP_010690258.1//1
104899870	1206	83.9304	20.8389	-2.00991	1.02073e-05	Down	1.65031e-06	LOC104899870	NA	GO:0016772//transferase activity, transferring phosphorus-containing groups	NA	K04733//interleukin-1 receptor-associated kinase 4 [EC:2.7.11.1];K13418//somatic embryogenesis receptor kinase 1 [EC:2.7.10.1 2.7.11.1];K04730//interleukin-1 receptor-associated kinase 1 [EC:2.7.11.1]	XP_010685462.1//1;XP_010685461.1//1
104902740	3736	678.353	226.514	-1.58243	0.00373726	Down	0.001039	LOC104902740	NA	NA	NA	K19613//leucine-rich repeat protein SHOC2;K15078//structure-specific endonuclease subunit SLX1 [EC:3.6.1.-]	XP_010688940.1//1
104891682	1480	5.75311	0.758597	-2.92294	0.00427448	Down	0.00120521	LOC104891682	NA	NA	NA	K01188//beta-glucosidase [EC:3.2.1.21];K13420//LRR receptor-like serine/threonine-protein kinase FLS2 [EC:2.7.11.1]	XP_010675712.1//1
104901220	5629	4055.8	1601.66	-1.34042	2.23527e-19	Down	6.02652e-21	LOC104901220	NA	NA	NA	K17550//protein phosphatase 1 regulatory subunit 7	XP_019106736.1//1
104905237	2219	358.085	768.708	1.10213	9.30794e-10	Up	7.84373e-11	LOC104905237	NA	GO:0004672//protein kinase activity	NA	K00924//null	XP_010692004.1//1
104883663	4618	95.6804	18.198	-2.39444	2.88596e-07	Down	3.57126e-08	LOC104883663	NA	NA	NA	K13420//LRR receptor-like serine/threonine-protein kinase FLS2 [EC:2.7.11.1]	XP_010666513.1//1
104898152	3850	101.211	18.3667	-2.46219	7.14913e-13	Down	4.09091e-14	LOC104898152	GO:0016020//membrane	GO:1901363//heterocyclic compound binding;GO:0097159//organic cyclic compound binding;GO:0004672//protein kinase activity;GO:0036094//small molecule binding;GO:0016491//oxidoreductase activity	GO:0006796//phosphate-containing compound metabolic process	K13420//LRR receptor-like serine/threonine-protein kinase FLS2 [EC:2.7.11.1]	XP_010683484.1//1
104885577	3399	196.517	10.0097	-4.29518	3.26628e-19	Down	9.04421e-21	LOC104885577	GO:0016020//membrane	GO:0016772//transferase activity, transferring phosphorus-containing groups	GO:0008152//metabolic process	K00924//null	XP_010668554.1//1
104900247	2754	914.363	2628.24	1.52326	7.92268e-19	Up	2.25149e-20	LOC104900247	NA	NA	NA	K04733//interleukin-1 receptor-associated kinase 4 [EC:2.7.11.1];K04730//interleukin-1 receptor-associated kinase 1 [EC:2.7.11.1];K08286//protein-serine/threonine kinase [EC:2.7.11.-]	XP_010685929.1//1
104889045	2308	11204.6	4994.46	-1.16569	2.8e-20	Down	6.74497e-22	LOC104889045	NA	NA	NA	K06272//integrin-linked kinase [EC:2.7.11.1]	XP_010672486.1//1
104894970	1209	195.828	671.89	1.77864	1.29983e-07	Up	1.51824e-08	LOC104894970	NA	GO:0005515//protein binding;GO:0016301//kinase activity	GO:0019932//second-messenger-mediated signaling;GO:0006464//cellular protein modification process;GO:0006950//response to stress;GO:0051707//response to other organism;GO:0009755//hormone-mediated signaling pathway;GO:0009628//response to abiotic stimulus;GO:0009694//jasmonic acid metabolic process	K12761//carbon catabolite-derepressing protein kinase [EC:2.7.11.1]	XP_010679662.1//1
104905040	3411	7.43737	26.5498	1.83584	0.001857	Up	0.000481177	LOC104905040	NA	NA	NA	K13428//LRR receptor-like serine/threonine-protein kinase EFR [EC:2.7.11.1];K20181//vacuolar protein sorting-associated protein 18	XP_010691788.1//1
104905440	2933	3453.97	603.535	-2.51675	6.37217e-22	Down	1.28133e-23	LOC104905440	NA	NA	NA	K04733//interleukin-1 receptor-associated kinase 4 [EC:2.7.11.1];K04730//interleukin-1 receptor-associated kinase 1 [EC:2.7.11.1]	XP_019107699.1//1;XP_010692288.1//1
104902336	2037	552.943	55.1181	-3.32653	3.08669e-19	Down	8.50726e-21	LOC104902336	NA	GO:0016628//oxidoreductase activity, acting on the CH-CH group of donors, NAD or NADP as acceptor;GO:0016772//transferase activity, transferring phosphorus-containing groups	GO:0044710//null;GO:0006796//phosphate-containing compound metabolic process	K02984//small subunit ribosomal protein S3Ae;K13420//LRR receptor-like serine/threonine-protein kinase FLS2 [EC:2.7.11.1]	XP_010688371.1//1
104884752	2980	2359.06	414.785	-2.50778	1.53416e-15	Down	6.33258e-17	LOC104884752	NA	NA	NA	K00924//null;K04733//interleukin-1 receptor-associated kinase 4 [EC:2.7.11.1];K04730//interleukin-1 receptor-associated kinase 1 [EC:2.7.11.1]	XP_019103215.1//1;XP_010667742.1//1;XP_019103216.1//1
104899453	2448	353.62	128.372	-1.46186	0.000968727	Down	0.000233856	LOC104899453	NA	GO:0016301//kinase activity	GO:0006796//phosphate-containing compound metabolic process	K13415//protein brassinosteroid insensitive 1 [EC:2.7.10.1 2.7.11.1]	XP_010684950.1//1
104902467	2236	59.5327	15.0072	-1.98802	0.000429073	Down	9.5139e-05	LOC104902467	NA	GO:0004672//protein kinase activity;GO:0032550//purine ribonucleoside binding	GO:0006464//cellular protein modification process	K08850//aurora kinase, other [EC:2.7.11.1]	XP_019106988.1//1
104902524	2300	292.534	89.0207	-1.71639	7.44349e-10	Down	6.20238e-11	LOC104902524	NA	GO:0016772//transferase activity, transferring phosphorus-containing groups	NA	K04730//interleukin-1 receptor-associated kinase 1 [EC:2.7.11.1]	XP_010688626.1//1
104899969	3250	461.884	215.394	-1.10055	0.000142876	Down	2.87344e-05	LOC104899969	GO:0016020//membrane	GO:0004672//protein kinase activity;GO:0016491//oxidoreductase activity	GO:0006796//phosphate-containing compound metabolic process	K00924//null	XP_010685574.1//1
104898198	2083	55974.8	12310.6	-2.18488	1.17255e-17	Down	3.84987e-19	LOC104898198	NA	GO:0004672//protein kinase activity;GO:0032550//purine ribonucleoside binding	GO:0009738//abscisic acid-activated signaling pathway;GO:0006464//cellular protein modification process;GO:0006796//phosphate-containing compound metabolic process	K07198//5'-AMP-activated protein kinase, catalytic alpha subunit [EC:2.7.11.11]	XP_010683541.1//1
104897500	1706	211.403	99.8372	-1.08234	0.000144885	Down	2.9164e-05	LOC104897500	NA	NA	NA	NA	KMT07380.1//1
104888493	3535	141.05	586.398	2.05567	5.56412e-07	Up	7.24552e-08	LOC104888493	NA	GO:0016772//transferase activity, transferring phosphorus-containing groups	GO:0044763//null;GO:0050896//response to stimulus	K13428//LRR receptor-like serine/threonine-protein kinase EFR [EC:2.7.11.1]	XP_010671799.1//1
104888972	5704	117.823	25.6204	-2.20126	0.00023235	Down	4.87707e-05	LOC104888972	NA	NA	NA	K04733//interleukin-1 receptor-associated kinase 4 [EC:2.7.11.1]	XP_010672389.1//1
104894164	2431	972.414	238.536	-2.02737	1.59429e-15	Down	6.61497e-17	LOC104894164	NA	NA	NA	K05681//ATP-binding cassette, subfamily G (WHITE), member 2	XP_010678675.1//1
104899610	2088	567.644	254.343	-1.15821	1.21787e-06	Down	1.6715e-07	LOC104899610	NA	NA	NA	K13459//disease resistance protein RPS2	XP_010685127.1//1
104892201	2847	628.893	160.073	-1.97409	2.52685e-07	Down	3.09699e-08	LOC104892201	NA	NA	NA	K04733//interleukin-1 receptor-associated kinase 4 [EC:2.7.11.1];K04730//interleukin-1 receptor-associated kinase 1 [EC:2.7.11.1]	XP_010676354.1//1
104890453	2115	37.4715	7.77765	-2.26839	0.00607338	Down	0.00178791	LOC104890453	NA	NA	NA	K00924//null;K17422//large subunit ribosomal protein L41	XP_010674253.1//1
104884459	1368	10.5043	2.27161	-2.20919	0.000543573	Down	0.000123067	LOC104884459	NA	NA	NA	K04421//mitogen-activated protein kinase kinase kinase 3 [EC:2.7.11.25];K04373//ribosomal protein S6 kinase alpha-1/2/3/6 [EC:2.7.11.1];K11228//mitogen-activated protein kinase kinase kinase [EC:2.7.11.25]	XP_010667409.1//1
104883883	3630	698.696	149.482	-2.22469	2.11953e-07	Down	2.55834e-08	LOC104883883	NA	NA	NA	K00924//null;K17422//large subunit ribosomal protein L41;K13415//protein brassinosteroid insensitive 1 [EC:2.7.10.1 2.7.11.1]	XP_010666754.1//1
104891871	3415	85.67	378.036	2.14166	2.78155e-17	Up	9.57386e-19	LOC104891871	NA	NA	NA	K04730//interleukin-1 receptor-associated kinase 1 [EC:2.7.11.1]	XP_010675950.1//1
104904653	3363	1409.28	2949.07	1.0653	0.0023478	Up	0.000623229	LOC104904653	NA	GO:0016772//transferase activity, transferring phosphorus-containing groups	NA	K04730//interleukin-1 receptor-associated kinase 1 [EC:2.7.11.1]	XP_010691277.1//1
104884844	3293	757.618	298.544	-1.34353	4.98639e-08	Down	5.45233e-09	LOC104884844	NA	GO:0004672//protein kinase activity	GO:0006796//phosphate-containing compound metabolic process	K04730//interleukin-1 receptor-associated kinase 1 [EC:2.7.11.1]	XP_010667850.1//1
104904403	2562	56.074	115.236	1.03919	0.00757968	Up	0.00228528	LOC104904403	NA	NA	NA	K04730//interleukin-1 receptor-associated kinase 1 [EC:2.7.11.1]	XP_019107575.1//1;XP_010690948.1//1
104887147	1658	4.04949	24.9821	2.62508	5.39853e-05	Up	1.00219e-05	LOC104887147	GO:0030529//intracellular ribonucleoprotein complex	GO:0004674//protein serine/threonine kinase activity;GO:0032550//purine ribonucleoside binding	GO:0006464//cellular protein modification process;GO:0006796//phosphate-containing compound metabolic process	K04688//ribosomal protein S6 kinase beta [EC:2.7.11.1]	XP_010670046.1//1
104906350	2538	698.854	1747.51	1.32224	1.08262e-11	Up	7.09528e-13	LOC104906350	NA	NA	NA	K04733//interleukin-1 receptor-associated kinase 4 [EC:2.7.11.1];K04730//interleukin-1 receptor-associated kinase 1 [EC:2.7.11.1]	XP_010693395.1//1
104897601	2816	225.905	96.7924	-1.22275	3.91143e-05	Down	7.07679e-06	LOC104897601	NA	NA	NA	K13418//somatic embryogenesis receptor kinase 1 [EC:2.7.10.1 2.7.11.1];K04730//interleukin-1 receptor-associated kinase 1 [EC:2.7.11.1]	XP_010682822.1//1
104889248	3082	46.443	20.3003	-1.19396	0.000336828	Down	7.32706e-05	LOC104889248	GO:0016020//membrane	GO:0016772//transferase activity, transferring phosphorus-containing groups;GO:0016491//oxidoreductase activity	GO:0008152//metabolic process	K04733//interleukin-1 receptor-associated kinase 4 [EC:2.7.11.1];K04730//interleukin-1 receptor-associated kinase 1 [EC:2.7.11.1]	XP_010672728.1//1
104897492	1245	315.363	70.8589	-2.15399	1.16714e-06	Down	1.59312e-07	LOC104897492	NA	GO:0016628//oxidoreductase activity, acting on the CH-CH group of donors, NAD or NADP as acceptor;GO:0016772//transferase activity, transferring phosphorus-containing groups	GO:0044710//null;GO:0006796//phosphate-containing compound metabolic process	K13418//somatic embryogenesis receptor kinase 1 [EC:2.7.10.1 2.7.11.1];K13416//brassinosteroid insensitive 1-associated receptor kinase 1 [EC:2.7.10.1 2.7.11.1]	XP_010682678.1//1
104887600	2460	423.812	134.594	-1.65481	0.000336334	Down	7.31198e-05	LOC104887600	NA	NA	NA	K19613//leucine-rich repeat protein SHOC2;K15078//structure-specific endonuclease subunit SLX1 [EC:3.6.1.-]	XP_010670569.1//1
104894302	3492	148.751	30.3918	-2.29114	7.86573e-05	Down	1.50572e-05	LOC104894302	NA	GO:0003824//catalytic activity	NA	K13420//LRR receptor-like serine/threonine-protein kinase FLS2 [EC:2.7.11.1]	XP_010678806.1//1
104901911	3611	288.51	115.303	-1.32319	9.01722e-06	Down	1.44245e-06	LOC104901911	GO:0031224//intrinsic component of membrane	GO:0016628//oxidoreductase activity, acting on the CH-CH group of donors, NAD or NADP as acceptor;GO:0004702//signal transducer, downstream of receptor, with serine/threonine kinase activity;GO:0032550//purine ribonucleoside binding	GO:0006468//protein phosphorylation;GO:0044710//null	K00924//null	XP_010687839.1//1
104900029	1939	6421.1	3139.86	-1.03212	3.57125e-62	Down	4.13303e-65	LOC104900029	NA	GO:0016301//kinase activity;GO:0032550//purine ribonucleoside binding	GO:0006464//cellular protein modification process;GO:0006796//phosphate-containing compound metabolic process	K14500//BR-signaling kinase [EC:2.7.11.1]	XP_010685653.1//1
104900943	2808	1236.41	603.269	-1.03528	0.00135357	Down	0.000339065	LOC104900943	GO:0016020//membrane	GO:0016772//transferase activity, transferring phosphorus-containing groups	NA	K04730//interleukin-1 receptor-associated kinase 1 [EC:2.7.11.1]	XP_010686780.1//1
104890611	1476	56.566	412.702	2.8671	1.62709e-25	Up	2.31544e-27	LOC104890611	NA	NA	NA	K13420//LRR receptor-like serine/threonine-protein kinase FLS2 [EC:2.7.11.1]	KMT20649.1//1
104896351	2162	6.62997	0.652842	-3.3442	0.00018705	Down	3.85484e-05	LOC104896351	NA	NA	NA	K13420//LRR receptor-like serine/threonine-protein kinase FLS2 [EC:2.7.11.1]	XP_010681399.1//1
104893883	2392	1232	554.067	-1.15287	9.87792e-09	Down	9.67046e-10	LOC104893883	NA	GO:0004672//protein kinase activity	NA	K17592//sacsin;K08819//cyclin-dependent kinase 12/13 [EC:2.7.11.22 2.7.11.23]	XP_010678314.1//1
104889855	3021	159.693	79.5991	-1.00448	4.88635e-10	Down	3.97317e-11	LOC104889855	NA	NA	NA	K04733//interleukin-1 receptor-associated kinase 4 [EC:2.7.11.1];K00276//primary-amine oxidase [EC:1.4.3.21];K04730//interleukin-1 receptor-associated kinase 1 [EC:2.7.11.1]	XP_010673486.1//1
104901955	3843	44.1576	12.2238	-1.85297	1.55536e-05	Down	2.59404e-06	LOC104901955	NA	NA	NA	K15078//structure-specific endonuclease subunit SLX1 [EC:3.6.1.-]	XP_010687892.1//1
104888190	2901	372.618	54.092	-2.78421	8.48287e-28	Down	9.96274e-30	LOC104888190	NA	GO:0016772//transferase activity, transferring phosphorus-containing groups	NA	K04730//interleukin-1 receptor-associated kinase 1 [EC:2.7.11.1]	XP_010671388.1//1
104891975	2729	166.667	17.8519	-3.22282	6.26992e-08	Down	6.97135e-09	LOC104891975	NA	NA	NA	K10406//kinesin family member C2/C3;K13420//LRR receptor-like serine/threonine-protein kinase FLS2 [EC:2.7.11.1]	XP_010676065.2//1
104887759	3749	12.8341	75.3314	2.55327	2.83363e-05	Up	4.96402e-06	LOC104887759	NA	NA	NA	K19613//leucine-rich repeat protein SHOC2;K15078//structure-specific endonuclease subunit SLX1 [EC:3.6.1.-]	XP_010670790.1//1
104896762	2520	216.244	75.5111	-1.5179	1.43629e-07	Down	1.68501e-08	LOC104896762	NA	GO:0016301//kinase activity	NA	K08286//protein-serine/threonine kinase [EC:2.7.11.-]	XP_010681851.1//1
104906650	1919	115.252	21.4352	-2.42674	1.40174e-08	Down	1.39814e-09	LOC104906650	NA	GO:0016772//transferase activity, transferring phosphorus-containing groups	NA	K04733//interleukin-1 receptor-associated kinase 4 [EC:2.7.11.1];K04730//interleukin-1 receptor-associated kinase 1 [EC:2.7.11.1];K13416//brassinosteroid insensitive 1-associated receptor kinase 1 [EC:2.7.10.1 2.7.11.1]	XP_010693739.1//1
104891327	2984	218.974	468.526	1.09737	0.000123608	Up	2.45786e-05	LOC104891327	NA	NA	NA	K13457//disease resistance protein RPM1	XP_010675309.1//1
104897824	3594	3177.6	580.395	-2.45283	5.69497e-15	Down	2.48255e-16	LOC104897824	GO:0031224//intrinsic component of membrane	GO:0016628//oxidoreductase activity, acting on the CH-CH group of donors, NAD or NADP as acceptor;GO:0004702//signal transducer, downstream of receptor, with serine/threonine kinase activity;GO:0032550//purine ribonucleoside binding	GO:0006468//protein phosphorylation;GO:0044710//null	K00924//null	XP_010683073.1//1
104900241	2145	517.008	179.315	-1.52769	5.91417e-05	Down	1.1078e-05	LOC104900241	NA	GO:0016301//kinase activity;GO:0032550//purine ribonucleoside binding	GO:0006464//cellular protein modification process	K04424//sterile alpha motif and leucine zipper containing kinase AZK [EC:2.7.11.25];K17535//serine/threonine-protein kinase TNNI3K [EC:2.7.11.1];K04365//B-Raf proto-oncogene serine/threonine-protein kinase [EC:2.7.11.1]	XP_010685925.1//1
104883021	3401	403.832	61.4775	-2.71563	3.97094e-21	Down	8.62953e-23	LOC104883021	NA	NA	NA	K04733//interleukin-1 receptor-associated kinase 4 [EC:2.7.11.1];K04730//interleukin-1 receptor-associated kinase 1 [EC:2.7.11.1]	XP_010665762.1//1
104889241	955	198.313	40.7818	-2.28178	0.000502487	Down	0.000113183	LOC104889241	NA	NA	NA	K13420//LRR receptor-like serine/threonine-protein kinase FLS2 [EC:2.7.11.1]	XP_010672716.1//1
104899618	2995	1542.22	576.796	-1.41887	8.93923e-07	Down	1.19701e-07	LOC104899618	NA	NA	NA	K13459//disease resistance protein RPS2;K08472//mlo protein	XP_010685139.1//1;XP_019106469.1//1
104889955	1549	1805.47	523.864	-1.78511	0.00100239	Down	0.000242928	LOC104889955	NA	GO:0016301//kinase activity	NA	K08286//protein-serine/threonine kinase [EC:2.7.11.-];K08282//non-specific serine/threonine protein kinase [EC:2.7.11.1]	XP_010673599.1//1
104903032	2829	34.5608	6.05103	-2.51388	2.56072e-06	Down	3.72199e-07	LOC104903032	NA	NA	NA	K04730//interleukin-1 receptor-associated kinase 1 [EC:2.7.11.1]	XP_010689302.1//1
104891970	2609	74.0049	8.74529	-3.08104	2.64525e-05	Down	4.60793e-06	LOC104891970	NA	NA	NA	K10406//kinesin family member C2/C3;K13420//LRR receptor-like serine/threonine-protein kinase FLS2 [EC:2.7.11.1]	XP_010676061.2//1
104899747	1651	4.20309	25.1386	2.58038	1.92954e-05	Up	3.27931e-06	LOC104899747	NA	GO:0004672//protein kinase activity	GO:0006796//phosphate-containing compound metabolic process	K04733//interleukin-1 receptor-associated kinase 4 [EC:2.7.11.1]	XP_010685306.1//1
104893143	1924	0.820156	12.0518	3.8772	5.59176e-07	Up	7.28391e-08	LOC104893143	NA	GO:0004672//protein kinase activity;GO:0032550//purine ribonucleoside binding	GO:0006464//cellular protein modification process	K04733//interleukin-1 receptor-associated kinase 4 [EC:2.7.11.1];K04730//interleukin-1 receptor-associated kinase 1 [EC:2.7.11.1]	XP_010677528.1//1
104906577	2641	411.225	909.22	1.1447	2.70423e-14	Up	1.29126e-15	LOC104906577	NA	NA	NA	K04730//interleukin-1 receptor-associated kinase 1 [EC:2.7.11.1]	XP_010693649.1//1
104907761	2034	16.7117	84.5331	2.33866	0.00573392	Up	0.0016752	LOC104907761	NA	NA	NA	K04733//interleukin-1 receptor-associated kinase 4 [EC:2.7.11.1];K04730//interleukin-1 receptor-associated kinase 1 [EC:2.7.11.1]	XP_010695047.1//1
104894871	2588	1807.44	437.329	-2.04715	1.4732e-11	Down	9.88236e-13	LOC104894871	NA	NA	NA	K04730//interleukin-1 receptor-associated kinase 1 [EC:2.7.11.1]	XP_010679522.1//1
104904950	2944	1500.9	613.267	-1.29124	0.000127099	Down	2.53326e-05	LOC104904950	NA	NA	NA	K04733//interleukin-1 receptor-associated kinase 4 [EC:2.7.11.1];K04730//interleukin-1 receptor-associated kinase 1 [EC:2.7.11.1]	XP_010691679.1//1
104903040	2877	592.183	277.429	-1.09392	1.86515e-13	Down	9.99332e-15	LOC104903040	NA	GO:1901363//heterocyclic compound binding;GO:0097159//organic cyclic compound binding;GO:0004672//protein kinase activity;GO:0036094//small molecule binding	GO:0006796//phosphate-containing compound metabolic process	K04733//interleukin-1 receptor-associated kinase 4 [EC:2.7.11.1];K00276//primary-amine oxidase [EC:1.4.3.21];K04730//interleukin-1 receptor-associated kinase 1 [EC:2.7.11.1]	XP_010689315.1//1
104898312	4302	1711.15	683.629	-1.32368	1.20578e-08	Down	1.19441e-09	LOC104898312	NA	NA	NA	K19613//leucine-rich repeat protein SHOC2;K15078//structure-specific endonuclease subunit SLX1 [EC:3.6.1.-]	XP_010683669.1//1
104894268	1811	409.882	31.6311	-3.6958	2.23426e-09	Down	1.98814e-10	LOC104894268	NA	GO:0004672//protein kinase activity;GO:0032550//purine ribonucleoside binding	GO:0006464//cellular protein modification process	K04424//sterile alpha motif and leucine zipper containing kinase AZK [EC:2.7.11.25];K17535//serine/threonine-protein kinase TNNI3K [EC:2.7.11.1];K04365//B-Raf proto-oncogene serine/threonine-protein kinase [EC:2.7.11.1]	XP_010678756.1//1;XP_010678755.1//1
104904544	3045	524.338	1319.98	1.33194	0.00138553	Up	0.000347716	LOC104904544	NA	NA	NA	K13466//EIX receptor 1/2;K13420//LRR receptor-like serine/threonine-protein kinase FLS2 [EC:2.7.11.1]	XP_010691124.1//1;XP_010691123.1//1;XP_010691121.1//1
104890110	3035	899.136	2494.33	1.47204	5.95854e-25	Up	8.96463e-27	LOC104890110	NA	NA	NA	K04733//interleukin-1 receptor-associated kinase 4 [EC:2.7.11.1];K04730//interleukin-1 receptor-associated kinase 1 [EC:2.7.11.1]	XP_010673783.1//1
104904647	4253	403.642	102.957	-1.97103	1.38569e-13	Down	7.26405e-15	LOC104904647	GO:0031224//intrinsic component of membrane	GO:0016301//kinase activity;GO:0016791//phosphatase activity;GO:0032550//purine ribonucleoside binding	GO:0006464//cellular protein modification process	K13420//LRR receptor-like serine/threonine-protein kinase FLS2 [EC:2.7.11.1]	XP_010691266.1//1
104894362	3174	837.41	2407.71	1.52365	2.64184e-57	Up	4.30304e-60	LOC104894362	NA	GO:0004672//protein kinase activity;GO:0016772//transferase activity, transferring phosphorus-containing groups	NA	K08867//WNK lysine deficient protein kinase [EC:2.7.11.1]	XP_010678881.1//1;XP_019105289.1//1;XP_010678882.1//1
104895319	1269	216.442	101.793	-1.08834	0.00712825	Down	0.00213511	LOC104895319	NA	GO:0004713//protein tyrosine kinase activity;GO:0032550//purine ribonucleoside binding	GO:0006464//cellular protein modification process;GO:0006796//phosphate-containing compound metabolic process	K04733//interleukin-1 receptor-associated kinase 4 [EC:2.7.11.1];K00924//null	XP_019105644.1//1
104899820	3690	583.029	98.5758	-2.56426	3.31442e-13	Down	1.82556e-14	LOC104899820	NA	GO:0016772//transferase activity, transferring phosphorus-containing groups	NA	K04733//interleukin-1 receptor-associated kinase 4 [EC:2.7.11.1];K13430//serine/threonine-protein kinase PBS1 [EC:2.7.11.1];K04730//interleukin-1 receptor-associated kinase 1 [EC:2.7.11.1]	XP_010685402.1//1
104898046	2356	733.805	313.158	-1.2285	5.64298e-06	Down	8.71966e-07	LOC104898046	NA	NA	NA	K04730//interleukin-1 receptor-associated kinase 1 [EC:2.7.11.1]	XP_010683354.1//1
104891637	4972	275.021	70.8786	-1.95612	7.28008e-06	Down	1.14865e-06	LOC104891637	NA	NA	NA	K13459//disease resistance protein RPS2	XP_019104681.1//1
104889243	1679	22.8757	161.837	2.82265	3.76691e-06	Up	5.60919e-07	LOC104889243	NA	NA	NA	K01188//beta-glucosidase [EC:3.2.1.21];K13420//LRR receptor-like serine/threonine-protein kinase FLS2 [EC:2.7.11.1]	XP_010672718.1//1
104905013	8534	265.019	2062.78	2.96043	3.0507e-12	Up	1.86599e-13	LOC104905013	NA	NA	NA	K13428//LRR receptor-like serine/threonine-protein kinase EFR [EC:2.7.11.1]	XP_019107212.1//1
104903106	3945	80.7513	18.8091	-2.10206	1.68099e-07	Down	1.98794e-08	LOC104903106	NA	NA	NA	K13420//LRR receptor-like serine/threonine-protein kinase FLS2 [EC:2.7.11.1]	XP_010689394.1//1
104903508	1906	367.573	177.54	-1.04989	5.12583e-08	Down	5.61359e-09	LOC104903508	NA	GO:0004672//protein kinase activity;GO:0032550//purine ribonucleoside binding	GO:0006464//cellular protein modification process	K04733//interleukin-1 receptor-associated kinase 4 [EC:2.7.11.1]	XP_010689851.1//1;XP_010689849.1//1
104888531	3452	478.091	1508.57	1.65783	5.3802e-22	Up	1.07004e-23	LOC104888531	NA	GO:0003824//catalytic activity	NA	K04730//interleukin-1 receptor-associated kinase 1 [EC:2.7.11.1]	XP_010671850.1//1
104895469	4534	139.257	35.8843	-1.95632	1.6195e-06	Down	2.2734e-07	LOC104895469	NA	NA	NA	K04733//interleukin-1 receptor-associated kinase 4 [EC:2.7.11.1];K04730//interleukin-1 receptor-associated kinase 1 [EC:2.7.11.1]	XP_010680299.1//1;XP_010680291.1//1;XP_019104828.1//1
104891681	1347	6.96752	61.1123	3.13275	2.49644e-08	Up	2.60238e-09	LOC104891681	NA	NA	NA	K01188//beta-glucosidase [EC:3.2.1.21];K17422//large subunit ribosomal protein L41	XP_010675711.1//1
104889236	1442	33.7673	1.02126	-5.0472	4.16107e-09	Down	3.85787e-10	LOC104889236	NA	NA	NA	K01188//beta-glucosidase [EC:3.2.1.21];K13420//LRR receptor-like serine/threonine-protein kinase FLS2 [EC:2.7.11.1]	XP_010672711.1//1
104884918	1422	113.742	535.528	2.2352	1.67868e-13	Up	8.92225e-15	LOC104884918	NA	NA	NA	K08867//WNK lysine deficient protein kinase [EC:2.7.11.1]	XP_010667922.1//1
104895076	3050	2066.99	719.831	-1.5218	1.08578e-06	Down	1.47346e-07	LOC104895076	NA	NA	NA	K19613//leucine-rich repeat protein SHOC2;K15078//structure-specific endonuclease subunit SLX1 [EC:3.6.1.-]	XP_010679788.1//1
104902867	2647	413.582	1264.8	1.61266	2.23855e-10	Up	1.73193e-11	LOC104902867	GO:0044464//cell part	GO:1901363//heterocyclic compound binding;GO:0097159//organic cyclic compound binding;GO:0004672//protein kinase activity;GO:0036094//small molecule binding	NA	K04733//interleukin-1 receptor-associated kinase 4 [EC:2.7.11.1];K04730//interleukin-1 receptor-associated kinase 1 [EC:2.7.11.1]	XP_010689089.1//1
104895522	2026	71.5445	184.065	1.3633	0.00889018	Up	0.00273145	LOC104895522	NA	NA	NA	K04733//interleukin-1 receptor-associated kinase 4 [EC:2.7.11.1];K04730//interleukin-1 receptor-associated kinase 1 [EC:2.7.11.1]	XP_010680362.1//1
104900279	2159	3067.72	8952.66	1.54515	1.38653e-05	Up	2.29048e-06	LOC104900279	NA	GO:1901363//heterocyclic compound binding;GO:0097159//organic cyclic compound binding;GO:0004674//protein serine/threonine kinase activity;GO:0036094//small molecule binding	GO:0050896//response to stimulus;GO:0006796//phosphate-containing compound metabolic process	K07198//5'-AMP-activated protein kinase, catalytic alpha subunit [EC:2.7.11.11];K12761//carbon catabolite-derepressing protein kinase [EC:2.7.11.1]	XP_010685969.1//1
104892563	3103	593.66	77.492	-2.93752	5.43867e-28	Down	6.31753e-30	LOC104892563	NA	NA	NA	K20359//PRA1 family protein 1;K13415//protein brassinosteroid insensitive 1 [EC:2.7.10.1 2.7.11.1]	XP_010676828.1//1
104897396	2090	438.725	1385.28	1.65879	4.42629e-15	Up	1.90674e-16	LOC104897396	NA	GO:0016772//transferase activity, transferring phosphorus-containing groups	NA	K04733//interleukin-1 receptor-associated kinase 4 [EC:2.7.11.1];K04730//interleukin-1 receptor-associated kinase 1 [EC:2.7.11.1];K13436//pto-interacting protein 1 [EC:2.7.11.1]	XP_010682600.1//1
104890456	3575	215.744	48.8956	-2.14154	4.2272e-24	Down	6.81281e-26	LOC104890456	GO:0031224//intrinsic component of membrane	GO:0004672//protein kinase activity;GO:0032550//purine ribonucleoside binding	GO:0006464//cellular protein modification process;GO:0006796//phosphate-containing compound metabolic process	K00924//null	XP_019104470.1//1
104896575	2549	62.3805	3.96699	-3.97498	4.26789e-08	Down	4.62645e-09	LOC104896575	NA	NA	NA	K04733//interleukin-1 receptor-associated kinase 4 [EC:2.7.11.1];K04730//interleukin-1 receptor-associated kinase 1 [EC:2.7.11.1]	XP_010681642.1//1
104899519	2950	850.818	335.562	-1.34227	4.69609e-05	Down	8.63131e-06	LOC104899519	NA	NA	NA	K19613//leucine-rich repeat protein SHOC2;K10406//kinesin family member C2/C3	XP_010685023.1//1
104897507	2512	1241.09	2601.56	1.06778	1.86967e-54	Up	3.36588e-57	LOC104897507	NA	GO:1901363//heterocyclic compound binding;GO:0097159//organic cyclic compound binding;GO:0004672//protein kinase activity;GO:0036094//small molecule binding	GO:0006796//phosphate-containing compound metabolic process	K13430//serine/threonine-protein kinase PBS1 [EC:2.7.11.1]	XP_010682694.1//1
104896021	1525	3868.36	11605.6	1.58503	2.27849e-17	Up	7.76424e-19	LOC104896021	NA	GO:0004672//protein kinase activity;GO:0032550//purine ribonucleoside binding	GO:0006464//cellular protein modification process;GO:0006796//phosphate-containing compound metabolic process	K14498//serine/threonine-protein kinase SRK2 [EC:2.7.11.1]	XP_010680996.1//1
104887228	2696	102.408	44.1755	-1.21301	4.96612e-06	Down	7.59712e-07	LOC104887228	NA	NA	NA	K04733//interleukin-1 receptor-associated kinase 4 [EC:2.7.11.1];K04730//interleukin-1 receptor-associated kinase 1 [EC:2.7.11.1]	XP_010670123.1//1
104898003	2540	306.447	40.2486	-2.92863	3.62818e-21	Down	7.80689e-23	LOC104898003	NA	GO:0004672//protein kinase activity	NA	K04733//interleukin-1 receptor-associated kinase 4 [EC:2.7.11.1];K04730//interleukin-1 receptor-associated kinase 1 [EC:2.7.11.1]	XP_010683296.1//1
104890252	2964	452.68	99.2391	-2.18951	1.41278e-15	Down	5.79523e-17	LOC104890252	NA	NA	NA	K04733//interleukin-1 receptor-associated kinase 4 [EC:2.7.11.1];K04730//interleukin-1 receptor-associated kinase 1 [EC:2.7.11.1]	XP_019104436.1//1;XP_010673968.2//1
104890944	3039	88.1146	28.1188	-1.64785	0.00033377	Down	7.24938e-05	LOC104890944	NA	NA	NA	K13457//disease resistance protein RPM1	XP_010674864.2//1
104901713	1218	608.441	157.034	-1.95405	8.69887e-70	Down	5.96579e-73	LOC104901713	NA	NA	NA	K10268//F-box and leucine-rich repeat protein 2/20	XP_010687614.1//1
104886553	3931	250.598	52.9204	-2.24348	2.5517e-13	Down	1.38468e-14	LOC104886553	GO:0031224//intrinsic component of membrane	GO:0004672//protein kinase activity;GO:0016628//oxidoreductase activity, acting on the CH-CH group of donors, NAD or NADP as acceptor;GO:0032550//purine ribonucleoside binding	GO:0006464//cellular protein modification process;GO:0044710//null;GO:0006796//phosphate-containing compound metabolic process	K04733//interleukin-1 receptor-associated kinase 4 [EC:2.7.11.1];K00924//null	XP_019103041.1//1;XP_010669304.1//1
104899268	1769	12.3416	2.30243	-2.4223	0.00144548	Down	0.000364746	LOC104899268	NA	GO:0016772//transferase activity, transferring phosphorus-containing groups	NA	K04733//interleukin-1 receptor-associated kinase 4 [EC:2.7.11.1];K04730//interleukin-1 receptor-associated kinase 1 [EC:2.7.11.1]	XP_010684734.1//1;XP_010684731.1//1
104888882	2696	286.744	63.5763	-2.1732	2.73218e-05	Down	4.77693e-06	LOC104888882	NA	NA	NA	K04733//interleukin-1 receptor-associated kinase 4 [EC:2.7.11.1];K04730//interleukin-1 receptor-associated kinase 1 [EC:2.7.11.1]	XP_010672294.1//1;XP_019104181.1//1;XP_010672296.1//1;XP_010672295.1//1
104905951	2974	7.01716	0.938582	-2.90233	0.000280534	Down	6.00267e-05	LOC104905951	NA	NA	NA	K20359//PRA1 family protein 1;K13415//protein brassinosteroid insensitive 1 [EC:2.7.10.1 2.7.11.1]	XP_010692915.1//1
104906950	1834	813.615	348.616	-1.22271	0.000140144	Down	2.81128e-05	LOC104906950	NA	GO:0004674//protein serine/threonine kinase activity;GO:0032550//purine ribonucleoside binding	GO:0006464//cellular protein modification process;GO:0007154//cell communication;GO:0006796//phosphate-containing compound metabolic process	K07198//5'-AMP-activated protein kinase, catalytic alpha subunit [EC:2.7.11.11]	XP_019108055.1//1;XP_010694090.1//1
104887601	2761	2346.7	1055.94	-1.15211	3.44633e-05	Down	6.1644e-06	LOC104887601	NA	NA	NA	K19613//leucine-rich repeat protein SHOC2;K16732//protein regulator of cytokinesis 1;K15078//structure-specific endonuclease subunit SLX1 [EC:3.6.1.-]	XP_010670574.1//1;XP_010670593.1//1;XP_010670571.1//1
104899446	4583	3750.15	8296.01	1.14547	2.19837e-20	Up	5.19203e-22	LOC104899446	NA	NA	NA	K04424//sterile alpha motif and leucine zipper containing kinase AZK [EC:2.7.11.25];K14510//serine/threonine-protein kinase CTR1 [EC:2.7.11.1];K04422//mitogen-activated protein kinase kinase kinase 13 [EC:2.7.11.25]	XP_010684943.1//1
104898219	2355	10.5304	61.6234	2.54892	0.000577155	Up	0.000131338	LOC104898219	NA	GO:0016301//kinase activity	NA	K13429//chitin elicitor receptor kinase 1	XP_019106250.1//1;XP_010683566.1//1
104905513	4212	31.758	10.9721	-1.53328	0.00623424	Down	0.0018394	LOC104905513	NA	NA	NA	K19613//leucine-rich repeat protein SHOC2;K15078//structure-specific endonuclease subunit SLX1 [EC:3.6.1.-]	XP_010692389.1//1
104883276	642	78.4485	34.6269	-1.17985	0.000220765	Down	4.61652e-05	LOC104883276	NA	NA	NA	K13466//EIX receptor 1/2;K19613//leucine-rich repeat protein SHOC2;K13023//carboxypeptidase N regulatory subunit;K10406//kinesin family member C2/C3	XP_019102869.1//1
104888806	1126	741.65	187.977	-1.98018	0.000829239	Down	0.000196202	LOC104888806	NA	NA	NA	K15078//structure-specific endonuclease subunit SLX1 [EC:3.6.1.-]	XP_010672192.1//1
104892819	3419	183.714	381.018	1.0524	3.0149e-10	Up	2.37005e-11	LOC104892819	NA	NA	NA	K02214//cell division control protein 7 [EC:2.7.11.1]	XP_010677129.1//1;XP_010677130.1//1
104899748	1842	1061.84	2260.56	1.09012	7.05356e-12	Up	4.51996e-13	LOC104899748	NA	GO:0004672//protein kinase activity	GO:0006796//phosphate-containing compound metabolic process	K04733//interleukin-1 receptor-associated kinase 4 [EC:2.7.11.1]	XP_010685307.1//1
104904980	1656	1666.59	354.689	-2.23227	1.12527e-08	Down	1.1108e-09	LOC104904980	NA	NA	NA	K02984//small subunit ribosomal protein S3Ae;K13420//LRR receptor-like serine/threonine-protein kinase FLS2 [EC:2.7.11.1]	KMT01171.1//1
104887168	3823	563.544	174.641	-1.69014	1.59374e-10	Down	1.21051e-11	LOC104887168	NA	NA	NA	K13420//LRR receptor-like serine/threonine-protein kinase FLS2 [EC:2.7.11.1]	XP_010670069.1//1
104899266	1947	22.8035	9.24038	-1.30323	0.00573772	Down	0.00167655	LOC104899266	NA	GO:0016628//oxidoreductase activity, acting on the CH-CH group of donors, NAD or NADP as acceptor;GO:0016772//transferase activity, transferring phosphorus-containing groups	GO:0044710//null;GO:0006796//phosphate-containing compound metabolic process	K13420//LRR receptor-like serine/threonine-protein kinase FLS2 [EC:2.7.11.1]	XP_010684727.1//1
104892869	993	21.1131	6.15428	-1.77848	0.000882265	Down	0.000210261	LOC104892869	NA	NA	NA	K01016//estrone sulfotransferase [EC:2.8.2.4];K01025//null	XP_010677191.1//1
104904543	3132	200.402	76.6177	-1.38714	0.0091953	Down	0.00284175	LOC104904543	NA	NA	NA	K13420//LRR receptor-like serine/threonine-protein kinase FLS2 [EC:2.7.11.1]	XP_010691120.1//1
104898698	1541	72.0445	178.09	1.30565	3.87608e-05	Up	7.00784e-06	LOC104898698	NA	GO:1901363//heterocyclic compound binding;GO:0097159//organic cyclic compound binding;GO:0004672//protein kinase activity;GO:0036094//small molecule binding	NA	K04733//interleukin-1 receptor-associated kinase 4 [EC:2.7.11.1]	XP_010684104.1//1
104885030	3272	225.399	1919.78	3.09038	4.79569e-26	Up	6.41344e-28	LOC104885030	NA	GO:0004672//protein kinase activity	GO:0008152//metabolic process	K00924//null	XP_010668040.1//1
104887386	3502	704.045	1777.74	1.3363	3.96854e-29	Up	4.2356e-31	LOC104887386	NA	GO:0016301//kinase activity	GO:0044237//cellular metabolic process	K04733//interleukin-1 receptor-associated kinase 4 [EC:2.7.11.1];K04730//interleukin-1 receptor-associated kinase 1 [EC:2.7.11.1]	XP_010670307.1//1;XP_010670312.1//1
104908746	3652	1547.89	632.517	-1.29112	1.84112e-21	Down	3.83535e-23	LOC104908746	NA	GO:0016772//transferase activity, transferring phosphorus-containing groups	NA	K17609//nucleoredoxin [EC:1.8.1.8]	XP_019102639.1//1
104892250	1764	5.50822	31.5485	2.51792	0.00975785	Up	0.00303694	LOC104892250	NA	GO:0004702//signal transducer, downstream of receptor, with serine/threonine kinase activity;GO:0032550//purine ribonucleoside binding	GO:0006464//cellular protein modification process;GO:0006796//phosphate-containing compound metabolic process	K04371//mitogen-activated protein kinase 1/3 [EC:2.7.11.24]	XP_010676423.1//1
104908687	2566	394.445	146.856	-1.42542	2.24442e-21	Down	4.73321e-23	LOC104908687	NA	GO:0016772//transferase activity, transferring phosphorus-containing groups	NA	K04730//interleukin-1 receptor-associated kinase 1 [EC:2.7.11.1]	XP_010696133.1//1
104889235	1460	106.984	2.29033	-5.5457	3.94777e-24	Down	6.34553e-26	LOC104889235	NA	NA	NA	K01188//beta-glucosidase [EC:3.2.1.21];K13420//LRR receptor-like serine/threonine-protein kinase FLS2 [EC:2.7.11.1]	XP_010672709.1//1
104899617	1856	628.114	207.862	-1.5954	3.90799e-06	Down	5.83769e-07	LOC104899617	NA	NA	NA	K13459//disease resistance protein RPS2	XP_010685134.1//1
104905770	2292	122.725	469.993	1.93721	3.14711e-09	Up	2.87058e-10	LOC104905770	GO:0016020//membrane	GO:1901363//heterocyclic compound binding;GO:0097159//organic cyclic compound binding;GO:0004672//protein kinase activity;GO:0036094//small molecule binding;GO:0016491//oxidoreductase activity	GO:0006796//phosphate-containing compound metabolic process	K13416//brassinosteroid insensitive 1-associated receptor kinase 1 [EC:2.7.10.1 2.7.11.1]	XP_010692702.1//1
104890465	2104	390.211	787.416	1.01287	7.19998e-10	Up	5.98095e-11	LOC104890465	NA	GO:0046872//metal ion binding;GO:0004672//protein kinase activity;GO:0032550//purine ribonucleoside binding	GO:0006464//cellular protein modification process;GO:0006796//phosphate-containing compound metabolic process	K13412//calcium-dependent protein kinase [EC:2.7.11.1]	XP_010674273.1//1
104883309	1782	1147.42	254.369	-2.1734	4.7939e-05	Down	8.82546e-06	LOC104883309	NA	GO:0016301//kinase activity	NA	K07198//5'-AMP-activated protein kinase, catalytic alpha subunit [EC:2.7.11.11]	XP_010666102.1//1
104907749	2543	212.357	39.7797	-2.41638	9.66473e-15	Down	4.34975e-16	LOC104907749	NA	NA	NA	K04733//interleukin-1 receptor-associated kinase 4 [EC:2.7.11.1];K04730//interleukin-1 receptor-associated kinase 1 [EC:2.7.11.1]	XP_010695030.1//1
104888343	2002	209.67	1.80019	-6.86383	2.0173e-20	Down	4.71251e-22	LOC104888343	NA	NA	NA	K05681//ATP-binding cassette, subfamily G (WHITE), member 2	XP_010671584.1//1
104907953	1701	971.203	371.427	-1.38669	6.11338e-37	Down	3.87818e-39	LOC104907953	NA	GO:0004672//protein kinase activity;GO:0032550//purine ribonucleoside binding	GO:0006464//cellular protein modification process	K14510//serine/threonine-protein kinase CTR1 [EC:2.7.11.1];K17535//serine/threonine-protein kinase TNNI3K [EC:2.7.11.1]	XP_010695285.1//1
104901759	2963	1081.83	380.607	-1.5071	2.51057e-09	Down	2.2523e-10	LOC104901759	GO:0031224//intrinsic component of membrane	GO:0004672//protein kinase activity;GO:0032550//purine ribonucleoside binding	GO:0006464//cellular protein modification process;GO:0006796//phosphate-containing compound metabolic process	K13418//somatic embryogenesis receptor kinase 1 [EC:2.7.10.1 2.7.11.1]	XP_010687666.1//1;XP_010687665.1//1
104888795	3045	10.1248	2.40389	-2.07445	0.00159113	Down	0.000405045	LOC104888795	NA	NA	NA	K13466//EIX receptor 1/2	XP_010672176.2//1
104888370	3818	38.178	156.908	2.0391	0.00452142	Up	0.00128452	LOC104888370	NA	GO:0004674//protein serine/threonine kinase activity;GO:0004672//protein kinase activity;GO:0032550//purine ribonucleoside binding	GO:0006468//protein phosphorylation	K14510//serine/threonine-protein kinase CTR1 [EC:2.7.11.1]	XP_010671632.1//1;XP_010671624.1//1
104901402	3998	211.254	78.4589	-1.42897	1.12735e-06	Down	1.53373e-07	LOC104901402	NA	NA	NA	K17422//large subunit ribosomal protein L41;K13420//LRR receptor-like serine/threonine-protein kinase FLS2 [EC:2.7.11.1]	XP_010687276.1//1
104893612	2364	22.0678	165.599	2.90768	0.000268146	Up	5.71807e-05	LOC104893612	NA	NA	NA	K04733//interleukin-1 receptor-associated kinase 4 [EC:2.7.11.1];K04730//interleukin-1 receptor-associated kinase 1 [EC:2.7.11.1]	XP_019105158.1//1
104902400	1745	1323.33	618.881	-1.09644	0.00193469	Down	0.000503036	LOC104902400	NA	GO:0004672//protein kinase activity;GO:0032550//purine ribonucleoside binding	GO:0006464//cellular protein modification process;GO:0006796//phosphate-containing compound metabolic process	K04733//interleukin-1 receptor-associated kinase 4 [EC:2.7.11.1];K01534//Cd2+/Zn2+-exporting ATPase [EC:3.6.3.3 3.6.3.5];K04730//interleukin-1 receptor-associated kinase 1 [EC:2.7.11.1]	XP_010688473.1//1
104886790	2955	29.1623	73.9893	1.34321	0.00623932	Up	0.00184131	LOC104886790	NA	GO:0016772//transferase activity, transferring phosphorus-containing groups	NA	K17609//nucleoredoxin [EC:1.8.1.8]	XP_010669604.1//1;XP_010669606.1//1
104894981	2353	48.0777	1.61296	-4.89758	6.83153e-17	Down	2.43042e-18	LOC104894981	NA	GO:0016491//oxidoreductase activity	GO:0008152//metabolic process	K13420//LRR receptor-like serine/threonine-protein kinase FLS2 [EC:2.7.11.1]	XP_010679672.1//1
104897654	2022	309.577	71.5592	-2.11309	6.00957e-08	Down	6.65354e-09	LOC104897654	NA	GO:0004672//protein kinase activity;GO:0032550//purine ribonucleoside binding	GO:0006464//cellular protein modification process;GO:0006796//phosphate-containing compound metabolic process	K04730//interleukin-1 receptor-associated kinase 1 [EC:2.7.11.1]	XP_010682893.1//1;XP_010682892.1//1
104883041	1918	868.961	342.709	-1.3423	1.5048e-10	Down	1.14037e-11	LOC104883041	NA	GO:1901363//heterocyclic compound binding;GO:0097159//organic cyclic compound binding;GO:0004672//protein kinase activity;GO:0036094//small molecule binding;GO:0032550//purine ribonucleoside binding	GO:0006464//cellular protein modification process;GO:0006796//phosphate-containing compound metabolic process	K04733//interleukin-1 receptor-associated kinase 4 [EC:2.7.11.1];K04730//interleukin-1 receptor-associated kinase 1 [EC:2.7.11.1]	XP_010665794.1//1;XP_010665786.1//1
104889283	3689	112.417	28.1002	-2.00021	2.23681e-07	Down	2.70948e-08	LOC104889283	NA	NA	NA	K04733//interleukin-1 receptor-associated kinase 4 [EC:2.7.11.1];K04730//interleukin-1 receptor-associated kinase 1 [EC:2.7.11.1];K19329//WW domain-containing oxidoreductase	XP_019104220.1//1
104898763	3035	160.337	20.7123	-2.95255	3.49768e-05	Down	6.26524e-06	LOC104898763	NA	GO:0016301//kinase activity	GO:0016310//phosphorylation	K04733//interleukin-1 receptor-associated kinase 4 [EC:2.7.11.1];K04730//interleukin-1 receptor-associated kinase 1 [EC:2.7.11.1]	XP_010684168.1//1
104893992	3879	35.9804	101.652	1.49835	0.00337652	Up	0.000928706	LOC104893992	GO:0016020//membrane	GO:1901363//heterocyclic compound binding;GO:0097159//organic cyclic compound binding;GO:0016787//hydrolase activity;GO:0004672//protein kinase activity;GO:0036094//small molecule binding	GO:0006796//phosphate-containing compound metabolic process	K04730//interleukin-1 receptor-associated kinase 1 [EC:2.7.11.1]	XP_010678444.1//1
104898195	1978	1959.3	579.868	-1.75655	2.79953e-05	Down	4.90067e-06	LOC104898195	NA	GO:1901363//heterocyclic compound binding;GO:0097159//organic cyclic compound binding;GO:0004672//protein kinase activity;GO:0036094//small molecule binding	GO:0006796//phosphate-containing compound metabolic process	K12761//carbon catabolite-derepressing protein kinase [EC:2.7.11.1]	XP_010683537.1//1
104902126	2762	483.173	90.2101	-2.42118	3.00927e-31	Down	2.82482e-33	LOC104902126	GO:0016020//membrane	GO:0004672//protein kinase activity;GO:0032550//purine ribonucleoside binding	GO:0009653//anatomical structure morphogenesis;GO:0000226//microtubule cytoskeleton organization;GO:0016129//phytosteroid biosynthetic process;GO:0042546//cell wall biogenesis;GO:0006073//cellular glucan metabolic process;GO:0060918//auxin transport;GO:0032535//regulation of cellular component size;GO:0006464//cellular protein modification process;GO:0071555//cell wall organization;GO:0006637//ac…	K04733//interleukin-1 receptor-associated kinase 4 [EC:2.7.11.1];K04730//interleukin-1 receptor-associated kinase 1 [EC:2.7.11.1]	XP_010688116.1//1
104890253	2479	433.1	170.262	-1.34694	6.31366e-07	Down	8.29734e-08	LOC104890253	NA	NA	NA	K04733//interleukin-1 receptor-associated kinase 4 [EC:2.7.11.1];K04730//interleukin-1 receptor-associated kinase 1 [EC:2.7.11.1]	XP_010673969.1//1
104891913	2065	0.72055	7.88642	3.4522	0.000205749	Up	4.27638e-05	LOC104891913	NA	NA	NA	K00924//null;K13420//LRR receptor-like serine/threonine-protein kinase FLS2 [EC:2.7.11.1]	XP_010676003.2//1
104887142	2543	506.629	109.87	-2.20513	1.86213e-11	Down	1.26191e-12	LOC104887142	NA	GO:0016301//kinase activity	GO:0008152//metabolic process	K04730//interleukin-1 receptor-associated kinase 1 [EC:2.7.11.1]	XP_010670041.1//1
104894318	4043	253.776	8.34919	-4.92578	1.03103e-24	Down	1.57328e-26	LOC104894318	GO:0016020//membrane	GO:1901363//heterocyclic compound binding;GO:0097159//organic cyclic compound binding;GO:0004672//protein kinase activity;GO:0036094//small molecule binding;GO:0016491//oxidoreductase activity	GO:0006796//phosphate-containing compound metabolic process	K00924//null;K17422//large subunit ribosomal protein L41	XP_010678827.1//1
104896305	2636	1714.21	690.439	-1.31196	1.15484e-07	Down	1.33799e-08	LOC104896305	GO:0031224//intrinsic component of membrane	GO:0004672//protein kinase activity;GO:0016628//oxidoreductase activity, acting on the CH-CH group of donors, NAD or NADP as acceptor;GO:0032550//purine ribonucleoside binding	GO:0006464//cellular protein modification process;GO:0044710//null;GO:0006796//phosphate-containing compound metabolic process	K13418//somatic embryogenesis receptor kinase 1 [EC:2.7.10.1 2.7.11.1]	XP_010681338.1//1
104894593	1289	138.982	297.895	1.0999	2.06009e-07	Up	2.48041e-08	LOC104894593	GO:0009536//plastid	GO:0016301//kinase activity;GO:0032550//purine ribonucleoside binding	GO:0009058//biosynthetic process;GO:0006796//phosphate-containing compound metabolic process	K00876//uridine kinase [EC:2.7.1.48];K17065//dynamin 1-like protein [EC:3.6.5.5]	XP_010679166.1//1
104895519	2920	101.966	461.975	2.17973	2.43085e-18	Up	7.24149e-20	LOC104895519	NA	NA	NA	K04733//interleukin-1 receptor-associated kinase 4 [EC:2.7.11.1];K04730//interleukin-1 receptor-associated kinase 1 [EC:2.7.11.1]	XP_010680359.1//1
104893110	1865	464.416	34.406	-3.75469	2.05359e-19	Down	5.52787e-21	LOC104893110	NA	GO:0016772//transferase activity, transferring phosphorus-containing groups	NA	K04733//interleukin-1 receptor-associated kinase 4 [EC:2.7.11.1]	XP_010677489.1//1
104888453	3163	2015.15	4392.29	1.12409	1.1074e-10	Up	8.26399e-12	LOC104888453	NA	GO:0004672//protein kinase activity	GO:0044260//cellular macromolecule metabolic process;GO:0016310//phosphorylation;GO:0007165//signal transduction;GO:0044238//primary metabolic process	K04424//sterile alpha motif and leucine zipper containing kinase AZK [EC:2.7.11.25];K14510//serine/threonine-protein kinase CTR1 [EC:2.7.11.1]	XP_010671736.1//1
104902829	1509	98.2345	24.7976	-1.98603	0.000424678	Down	9.40189e-05	LOC104902829	NA	NA	NA	K02984//small subunit ribosomal protein S3Ae;K13420//LRR receptor-like serine/threonine-protein kinase FLS2 [EC:2.7.11.1]	XP_010689048.1//1
104889436	3072	1529.4	655.666	-1.22194	7.85748e-06	Down	1.24682e-06	LOC104889436	NA	GO:0016772//transferase activity, transferring phosphorus-containing groups	NA	K04733//interleukin-1 receptor-associated kinase 4 [EC:2.7.11.1];K04730//interleukin-1 receptor-associated kinase 1 [EC:2.7.11.1]	XP_019104237.1//1
104897357	3171	2222.83	885.096	-1.32849	6.62676e-18	Down	2.11045e-19	LOC104897357	GO:0031224//intrinsic component of membrane	GO:0004672//protein kinase activity;GO:0032550//purine ribonucleoside binding	GO:0006464//cellular protein modification process;GO:0006796//phosphate-containing compound metabolic process	K13418//somatic embryogenesis receptor kinase 1 [EC:2.7.10.1 2.7.11.1]	XP_010682518.1//1
104905536	4239	103.46	25.2888	-2.03251	2.09133e-10	Down	1.61175e-11	LOC104905536	NA	NA	NA	K19613//leucine-rich repeat protein SHOC2;K15078//structure-specific endonuclease subunit SLX1 [EC:3.6.1.-]	XP_010692422.1//1
104887285	2254	1115.25	111.177	-3.32644	4.44761e-18	Down	1.3698e-19	LOC104887285	NA	NA	NA	K17422//large subunit ribosomal protein L41	XP_015582702.1//1;XP_010670200.1//1
104885224	1703	2358.91	856.762	-1.46115	3.29151e-08	Down	3.5116e-09	LOC104885224	NA	NA	NA	K04733//interleukin-1 receptor-associated kinase 4 [EC:2.7.11.1];K13430//serine/threonine-protein kinase PBS1 [EC:2.7.11.1]	XP_019103326.1//1
104906627	3504	2045.42	782.003	-1.38715	0.000220765	Down	4.61686e-05	LOC104906627	NA	NA	NA	K00924//null	XP_010693707.1//1
104905636	1529	548.194	204.294	-1.42404	1.00286e-29	Down	1.02736e-31	LOC104905636	NA	NA	NA	K04733//interleukin-1 receptor-associated kinase 4 [EC:2.7.11.1];K13430//serine/threonine-protein kinase PBS1 [EC:2.7.11.1]	XP_010692532.1//1
104898324	3434	2685.33	1221.11	-1.1369	1.04067e-13	Down	5.36617e-15	LOC104898324	NA	NA	NA	K13457//disease resistance protein RPM1	XP_010683682.1//1
104898293	3599	768.008	347.936	-1.1423	0.000140284	Down	2.81528e-05	LOC104898293	NA	NA	NA	K19613//leucine-rich repeat protein SHOC2;K15078//structure-specific endonuclease subunit SLX1 [EC:3.6.1.-]	XP_010683649.1//1
104890297	4045	3476.76	726.16	-2.25938	1.62034e-12	Down	9.59843e-14	LOC104890297	NA	NA	NA	K04733//interleukin-1 receptor-associated kinase 4 [EC:2.7.11.1];K04730//interleukin-1 receptor-associated kinase 1 [EC:2.7.11.1]	XP_010674022.1//1
104900621	3493	2631.71	779.929	-1.75459	2.56496e-05	Down	4.45832e-06	LOC104900621	GO:0016020//membrane	GO:1901363//heterocyclic compound binding;GO:0097159//organic cyclic compound binding;GO:0004672//protein kinase activity;GO:0036094//small molecule binding	GO:0006796//phosphate-containing compound metabolic process	K00924//null	XP_010686396.1//1
104887710	3733	170.7	24.0391	-2.82801	1.6471e-09	Down	1.43388e-10	LOC104887710	NA	NA	NA	K13420//LRR receptor-like serine/threonine-protein kinase FLS2 [EC:2.7.11.1]	XP_010670727.1//1
104883086	2913	23.5665	65.3198	1.47078	0.00271991	Up	0.000733664	LOC104883086	NA	GO:0016301//kinase activity	GO:0009987//cellular process	K04733//interleukin-1 receptor-associated kinase 4 [EC:2.7.11.1];K04730//interleukin-1 receptor-associated kinase 1 [EC:2.7.11.1]	XP_010665844.1//1
104886687	2651	58.9324	5.68014	-3.37506	1.10492e-14	Down	5.01075e-16	LOC104886687	NA	GO:0016628//oxidoreductase activity, acting on the CH-CH group of donors, NAD or NADP as acceptor	GO:0044710//null	K02984//small subunit ribosomal protein S3Ae;K13415//protein brassinosteroid insensitive 1 [EC:2.7.10.1 2.7.11.1]	XP_010669462.1//1
104895109	1790	47.5964	5.05765	-3.23432	1.28135e-07	Down	1.49555e-08	LOC104895109	NA	NA	NA	K13420//LRR receptor-like serine/threonine-protein kinase FLS2 [EC:2.7.11.1]	XP_010679829.1//1
104908108	1981	185.371	440.452	1.24857	1.40132e-05	Up	2.31732e-06	LOC104908108	NA	GO:0004713//protein tyrosine kinase activity;GO:0032550//purine ribonucleoside binding	GO:0006464//cellular protein modification process;GO:0006796//phosphate-containing compound metabolic process	K04424//sterile alpha motif and leucine zipper containing kinase AZK [EC:2.7.11.25];K14510//serine/threonine-protein kinase CTR1 [EC:2.7.11.1];K17535//serine/threonine-protein kinase TNNI3K [EC:2.7.11.1];K04365//B-Raf proto-oncogene serine/threonine-protein kinase [EC:2.7.11.1]	XP_010695489.1//1;XP_010695487.1//1
104889690	3368	92.6857	11.6284	-2.99469	1.74487e-05	Down	2.93479e-06	LOC104889690	NA	NA	NA	K00924//null;K13415//protein brassinosteroid insensitive 1 [EC:2.7.10.1 2.7.11.1]	XP_010673272.1//1

## Sheet: 12 days 12°C vs 0 days
Supplementary File 1.2. List of differentially expressed (LFC > |1| & adjusted p-value < 0.01) pathogen receptor/plant-resistance genes in 12 days 12°C roots vs fresh roots (0 days)
GeneID	Length	SB0-Expression	SB12_12-Expression	log2FoldChange(12 days 12°C/0 days)	Padj	Up/Down-Regulation	Pvalue	Symbol	Cellular Component	Molecular Function	Biological Process	Kegg Orthology	Nr Description
104900503	2390	587.695	237.519	-1.30702	2.86938e-19	Down	3.65432e-21	LOC104900503	GO:0031224//intrinsic component of membrane	GO:0004672//protein kinase activity;GO:0032550//purine ribonucleoside binding	GO:0006464//cellular protein modification process;GO:0006796//phosphate-containing compound metabolic process	K13418//somatic embryogenesis receptor kinase 1 [EC:2.7.10.1 2.7.11.1]	XP_010686227.1//1
104889464	3999	2.08033	13.6002	2.70875	0.00207503	Up	0.000420876	LOC104889464	NA	NA	NA	K15078//structure-specific endonuclease subunit SLX1 [EC:3.6.1.-]	XP_019104112.1//1
104888657	2720	33.8995	9.07835	-1.90076	1.39807e-05	Down	1.6192e-06	LOC104888657	GO:0031224//intrinsic component of membrane	GO:0032550//purine ribonucleoside binding;GO:0016772//transferase activity, transferring phosphorus-containing groups	GO:0006464//cellular protein modification process;GO:0006796//phosphate-containing compound metabolic process	K13418//somatic embryogenesis receptor kinase 1 [EC:2.7.10.1 2.7.11.1];K04730//interleukin-1 receptor-associated kinase 1 [EC:2.7.11.1]	XP_010671985.1//1
104885944	1216	75.2991	9.33066	-3.01258	1.51356e-16	Down	2.78144e-18	LOC104885944	GO:0031981//nuclear lumen;GO:0015630//microtubule cytoskeleton	GO:0035174//histone serine kinase activity;GO:0032550//purine ribonucleoside binding	GO:0035404//histone-serine phosphorylation	K08850//aurora kinase, other [EC:2.7.11.1]	XP_010668828.1//1
104891848	1344	295.81	103.902	-1.50945	1.35981e-09	Down	7.15996e-11	LOC104891848	NA	NA	NA	K00924//null	KMT12940.1//1;XP_010675920.1//1
104889620	2928	395.417	164.644	-1.26402	4.13224e-09	Down	2.38408e-10	LOC104889620	NA	NA	NA	K19613//leucine-rich repeat protein SHOC2;K15078//structure-specific endonuclease subunit SLX1 [EC:3.6.1.-]	XP_010673180.1//1
104899633	2073	18.8071	3.40309	-2.46636	0.00197339	Down	0.000397563	LOC104899633	NA	NA	NA	K13459//disease resistance protein RPS2	XP_010685163.1//1
104893976	3694	11.3171	2.04145	-2.47084	0.00215754	Down	0.000439641	LOC104893976	NA	NA	NA	K19613//leucine-rich repeat protein SHOC2;K15078//structure-specific endonuclease subunit SLX1 [EC:3.6.1.-]	XP_010678423.1//1
104891584	3437	353.225	169.994	-1.0551	8.4013e-08	Down	6.18276e-09	LOC104891584	NA	NA	NA	K04730//interleukin-1 receptor-associated kinase 1 [EC:2.7.11.1]	XP_010675594.1//1
104891576	3917	65.2605	9.84464	-2.7288	8.75346e-07	Down	7.96823e-08	LOC104891576	NA	NA	NA	K13459//disease resistance protein RPS2	XP_010675584.1//1
104887944	1319	140.527	371.206	1.40137	0.00155376	Up	0.000302663	LOC104887944	NA	GO:0016301//kinase activity	NA	K04515//calcium/calmodulin-dependent protein kinase (CaM kinase) II [EC:2.7.11.17];K08794//calcium/calmodulin-dependent protein kinase I [EC:2.7.11.17]	XP_010671036.1//1
104904402	4147	112.224	26.6793	-2.07259	0.000431216	Down	7.20382e-05	LOC104904402	NA	NA	NA	K13428//LRR receptor-like serine/threonine-protein kinase EFR [EC:2.7.11.1]	XP_010690942.1//1
104892400	3757	24.1229	5.28562	-2.19026	8.42131e-07	Down	7.63349e-08	LOC104892400	GO:0016020//membrane	GO:0016772//transferase activity, transferring phosphorus-containing groups	NA	K04730//interleukin-1 receptor-associated kinase 1 [EC:2.7.11.1]	XP_010676626.1//1
104898016	2191	72.2662	32.2974	-1.1619	0.00643133	Down	0.00150868	LOC104898016	NA	GO:0016491//oxidoreductase activity	GO:0008152//metabolic process	K13420//LRR receptor-like serine/threonine-protein kinase FLS2 [EC:2.7.11.1]	XP_010683309.1//1
104889240	1071	55.9382	3.02661	-4.20806	7.11619e-07	Down	6.34706e-08	LOC104889240	NA	NA	NA	K13416//brassinosteroid insensitive 1-associated receptor kinase 1 [EC:2.7.10.1 2.7.11.1];K13420//LRR receptor-like serine/threonine-protein kinase FLS2 [EC:2.7.11.1]	XP_010672715.1//1
104882836	1759	1.2138	8.20794	2.75749	0.00229301	Up	0.000470381	LOC104882836	NA	NA	NA	K04733//interleukin-1 receptor-associated kinase 4 [EC:2.7.11.1]	XP_010665554.1//1
104887050	2190	844.666	383.053	-1.14084	3.85001e-07	Down	3.22658e-08	LOC104887050	NA	GO:1901363//heterocyclic compound binding;GO:0097159//organic cyclic compound binding;GO:0004674//protein serine/threonine kinase activity;GO:0036094//small molecule binding	GO:0006468//protein phosphorylation	K04733//interleukin-1 receptor-associated kinase 4 [EC:2.7.11.1];K04730//interleukin-1 receptor-associated kinase 1 [EC:2.7.11.1]	XP_010669936.1//1
104895253	2517	4.52492	0.527187	-3.1015	0.00589065	Down	0.00136548	LOC104895253	NA	NA	NA	K04733//interleukin-1 receptor-associated kinase 4 [EC:2.7.11.1];K04730//interleukin-1 receptor-associated kinase 1 [EC:2.7.11.1]	XP_010680012.1//1
104890581	3114	715.725	113.467	-2.65713	1.92138e-29	Down	7.22601e-32	LOC104890581	NA	NA	NA	K04730//interleukin-1 receptor-associated kinase 1 [EC:2.7.11.1]	XP_010674424.1//1
104887718	4053	6.2191	0.28994	-4.42288	2.27606e-05	Down	2.78197e-06	LOC104887718	NA	GO:0016772//transferase activity, transferring phosphorus-containing groups	NA	K13420//LRR receptor-like serine/threonine-protein kinase FLS2 [EC:2.7.11.1]	XP_010670738.1//1
104903832	1565	266.578	1329.57	2.31833	1.97225e-15	Up	4.31553e-17	LOC104903832	NA	NA	NA	K13473//chitin elicitor-binding protein;K13429//chitin elicitor receptor kinase 1	XP_010690258.1//1
104899870	1241	85.875	24.009	-1.83866	0.000230955	Down	3.57305e-05	LOC104899870	NA	GO:0016772//transferase activity, transferring phosphorus-containing groups	NA	K04733//interleukin-1 receptor-associated kinase 4 [EC:2.7.11.1];K13418//somatic embryogenesis receptor kinase 1 [EC:2.7.10.1 2.7.11.1];K04730//interleukin-1 receptor-associated kinase 1 [EC:2.7.11.1]	XP_010685462.1//1;XP_010685461.1//1
104883663	4618	97.7485	22.507	-2.1187	2.51377e-05	Down	3.11012e-06	LOC104883663	NA	NA	NA	K13420//LRR receptor-like serine/threonine-protein kinase FLS2 [EC:2.7.11.1]	XP_010666513.1//1
104898152	3850	103.695	22.97	-2.17452	1.81917e-11	Down	7.1526e-13	LOC104898152	GO:0016020//membrane	GO:1901363//heterocyclic compound binding;GO:0097159//organic cyclic compound binding;GO:0004672//protein kinase activity;GO:0036094//small molecule binding;GO:0016491//oxidoreductase activity	GO:0006796//phosphate-containing compound metabolic process	K13420//LRR receptor-like serine/threonine-protein kinase FLS2 [EC:2.7.11.1]	XP_010683484.1//1
104885577	3399	201.142	13.0489	-3.94621	1.82944e-17	Down	2.91629e-19	LOC104885577	GO:0016020//membrane	GO:0016772//transferase activity, transferring phosphorus-containing groups	GO:0008152//metabolic process	K00924//null	XP_010668554.1//1
104888740	4061	94.5535	25.1875	-1.90842	3.78097e-05	Down	4.89285e-06	LOC104888740	GO:0016020//membrane	GO:1901363//heterocyclic compound binding;GO:0097159//organic cyclic compound binding;GO:0004672//protein kinase activity;GO:0036094//small molecule binding;GO:0016491//oxidoreductase activity	GO:0006796//phosphate-containing compound metabolic process	K00924//null;K17422//large subunit ribosomal protein L41	XP_010672092.1//1
104886667	1143	19.0269	4.91825	-1.95182	0.00280319	Down	0.00059145	LOC104886667	NA	NA	NA	K13457//disease resistance protein RPM1	XP_010669435.1//1
104905440	2931	3532.89	1279.69	-1.46505	1.77118e-07	Down	1.3837e-08	LOC104905440	NA	NA	NA	K04733//interleukin-1 receptor-associated kinase 4 [EC:2.7.11.1];K04730//interleukin-1 receptor-associated kinase 1 [EC:2.7.11.1]	XP_019107699.1//1;XP_010692288.1//1
104902336	2037	561.722	43.0107	-3.70709	2.08499e-11	Down	8.26903e-13	LOC104902336	NA	GO:0016628//oxidoreductase activity, acting on the CH-CH group of donors, NAD or NADP as acceptor;GO:0016772//transferase activity, transferring phosphorus-containing groups	GO:0044710//null;GO:0006796//phosphate-containing compound metabolic process	K02984//small subunit ribosomal protein S3Ae;K13420//LRR receptor-like serine/threonine-protein kinase FLS2 [EC:2.7.11.1]	XP_010688371.1//1
104899031	3485	108.041	300.716	1.47682	0.000269671	Up	4.24922e-05	LOC104899031	GO:0016020//membrane	GO:1901363//heterocyclic compound binding;GO:0097159//organic cyclic compound binding;GO:0004672//protein kinase activity;GO:0036094//small molecule binding	GO:0006796//phosphate-containing compound metabolic process	K00924//null	XP_010684496.1//1
104884752	2911	2415.56	834.709	-1.53301	1.35241e-06	Down	1.27849e-07	LOC104884752	NA	NA	NA	K00924//null;K04733//interleukin-1 receptor-associated kinase 4 [EC:2.7.11.1];K04730//interleukin-1 receptor-associated kinase 1 [EC:2.7.11.1]	XP_019103215.1//1;XP_010667742.1//1;XP_019103216.1//1
104899453	2448	364.058	96.792	-1.91121	1.18506e-12	Down	3.89973e-14	LOC104899453	NA	GO:0016301//kinase activity	GO:0006796//phosphate-containing compound metabolic process	K13415//protein brassinosteroid insensitive 1 [EC:2.7.10.1 2.7.11.1]	XP_010684950.1//1
104907110	2883	20.1951	3.47031	-2.54087	0.000414764	Down	6.88821e-05	LOC104907110	NA	NA	NA	K19613//leucine-rich repeat protein SHOC2;K10406//kinesin family member C2/C3	XP_010694295.1//1
104902670	1941	196.215	33.5783	-2.54683	1.50241e-10	Down	6.67124e-12	LOC104902670	NA	NA	NA	K04733//interleukin-1 receptor-associated kinase 4 [EC:2.7.11.1];K04730//interleukin-1 receptor-associated kinase 1 [EC:2.7.11.1]	XP_010688830.1//1
104902524	2300	298.911	85.4607	-1.80638	3.31169e-09	Down	1.88237e-10	LOC104902524	NA	GO:0016772//transferase activity, transferring phosphorus-containing groups	NA	K04730//interleukin-1 receptor-associated kinase 1 [EC:2.7.11.1]	XP_010688626.1//1
104888780	2268	9.53395	0.731957	-3.70324	0.000132769	Down	1.94339e-05	LOC104888780	NA	NA	NA	K13420//LRR receptor-like serine/threonine-protein kinase FLS2 [EC:2.7.11.1]	XP_010672153.1//1
104890244	2507	17.974	2.08978	-3.10448	3.68892e-05	Down	4.7627e-06	LOC104890244	NA	NA	NA	K04733//interleukin-1 receptor-associated kinase 4 [EC:2.7.11.1];K04730//interleukin-1 receptor-associated kinase 1 [EC:2.7.11.1]	XP_010673952.1//1
104898198	2083	57142.3	11817	-2.2737	6.53725e-14	Down	1.77966e-15	LOC104898198	NA	GO:0004672//protein kinase activity;GO:0032550//purine ribonucleoside binding	GO:0009738//abscisic acid-activated signaling pathway;GO:0006464//cellular protein modification process;GO:0006796//phosphate-containing compound metabolic process	K07198//5'-AMP-activated protein kinase, catalytic alpha subunit [EC:2.7.11.11]	XP_010683541.1//1
104897500	1706	215.115	79.8703	-1.42937	0.000545699	Down	9.35424e-05	LOC104897500	NA	NA	NA	NA	KMT07380.1//1
104900352	1727	156.081	73.3261	-1.08989	0.00425231	Down	0.00094736	LOC104900352	NA	GO:0004672//protein kinase activity	GO:0006796//phosphate-containing compound metabolic process	K08286//protein-serine/threonine kinase [EC:2.7.11.-]	XP_010686065.1//1
104888972	5704	121.266	12.1263	-3.32196	8.67011e-08	Down	6.40652e-09	LOC104888972	NA	NA	NA	K04733//interleukin-1 receptor-associated kinase 4 [EC:2.7.11.1]	XP_010672389.1//1
104894164	2431	995.477	382.432	-1.38019	7.75664e-08	Down	5.66992e-09	LOC104894164	NA	NA	NA	K05681//ATP-binding cassette, subfamily G (WHITE), member 2	XP_010678675.1//1
104906801	2400	268.682	95.1078	-1.49826	2.00528e-12	Down	6.82168e-14	LOC104906801	NA	GO:0004672//protein kinase activity;GO:0032550//purine ribonucleoside binding	GO:0006464//cellular protein modification process	K13430//serine/threonine-protein kinase PBS1 [EC:2.7.11.1];K04730//interleukin-1 receptor-associated kinase 1 [EC:2.7.11.1]	XP_010693922.1//1
104892201	2802	644.62	157.349	-2.03448	1.56721e-09	Down	8.33202e-11	LOC104892201	NA	NA	NA	K04733//interleukin-1 receptor-associated kinase 4 [EC:2.7.11.1];K04730//interleukin-1 receptor-associated kinase 1 [EC:2.7.11.1]	XP_010676354.1//1
104883883	3630	718.178	235.182	-1.61057	6.55604e-06	Down	7.09427e-07	LOC104883883	NA	NA	NA	K00924//null;K17422//large subunit ribosomal protein L41;K13415//protein brassinosteroid insensitive 1 [EC:2.7.10.1 2.7.11.1]	XP_010666754.1//1
104883009	2745	17.2071	4.12397	-2.0609	0.00230201	Down	0.000473113	LOC104883009	NA	GO:1901363//heterocyclic compound binding;GO:0097159//organic cyclic compound binding;GO:0004672//protein kinase activity;GO:0036094//small molecule binding	GO:0006796//phosphate-containing compound metabolic process	K04733//interleukin-1 receptor-associated kinase 4 [EC:2.7.11.1];K00276//primary-amine oxidase [EC:1.4.3.21];K04730//interleukin-1 receptor-associated kinase 1 [EC:2.7.11.1]	XP_010665750.2//1
104887147	1608	4.82183	78.9188	4.03272	6.94074e-09	Up	4.19132e-10	LOC104887147	GO:0030529//intracellular ribonucleoprotein complex	GO:0004674//protein serine/threonine kinase activity;GO:0032550//purine ribonucleoside binding	GO:0006464//cellular protein modification process;GO:0006796//phosphate-containing compound metabolic process	K04688//ribosomal protein S6 kinase beta [EC:2.7.11.1]	XP_010670046.1//1
104888742	3960	24.4796	1.98189	-3.62663	5.14621e-07	Down	4.44264e-08	LOC104888742	GO:0016020//membrane	GO:1901363//heterocyclic compound binding;GO:0097159//organic cyclic compound binding;GO:0004672//protein kinase activity;GO:0036094//small molecule binding;GO:0016491//oxidoreductase activity	GO:0006796//phosphate-containing compound metabolic process	K00924//null;K17422//large subunit ribosomal protein L41	XP_010672093.1//1
104897601	2816	230.776	72.5905	-1.66864	2.12487e-08	Down	1.3894e-09	LOC104897601	NA	NA	NA	K13418//somatic embryogenesis receptor kinase 1 [EC:2.7.10.1 2.7.11.1];K04730//interleukin-1 receptor-associated kinase 1 [EC:2.7.11.1]	XP_010682822.1//1
104889248	3082	47.585	21.6489	-1.13622	2.41832e-06	Down	2.41429e-07	LOC104889248	GO:0016020//membrane	GO:0016772//transferase activity, transferring phosphorus-containing groups;GO:0016491//oxidoreductase activity	GO:0008152//metabolic process	K04733//interleukin-1 receptor-associated kinase 4 [EC:2.7.11.1];K04730//interleukin-1 receptor-associated kinase 1 [EC:2.7.11.1]	XP_010672728.1//1
104889257	3084	4235.59	1784.67	-1.24691	3.35814e-09	Down	1.91307e-10	LOC104889257	GO:0031224//intrinsic component of membrane	GO:0016301//kinase activity;GO:0016628//oxidoreductase activity, acting on the CH-CH group of donors, NAD or NADP as acceptor;GO:0032550//purine ribonucleoside binding	GO:0006464//cellular protein modification process;GO:0044710//null;GO:0006796//phosphate-containing compound metabolic process	K00924//null	XP_010672746.1//1
104897492	1245	325.089	43.3323	-2.90732	2.7894e-25	Down	1.74047e-27	LOC104897492	NA	GO:0016628//oxidoreductase activity, acting on the CH-CH group of donors, NAD or NADP as acceptor;GO:0016772//transferase activity, transferring phosphorus-containing groups	GO:0044710//null;GO:0006796//phosphate-containing compound metabolic process	K13418//somatic embryogenesis receptor kinase 1 [EC:2.7.10.1 2.7.11.1];K13416//brassinosteroid insensitive 1-associated receptor kinase 1 [EC:2.7.10.1 2.7.11.1]	XP_010682678.1//1
104897961	3115	2132.55	578.694	-1.88171	8.13608e-21	Down	8.37982e-23	LOC104897961	NA	NA	NA	K13420//LRR receptor-like serine/threonine-protein kinase FLS2 [EC:2.7.11.1]	XP_010683241.1//1
104892941	3341	44.6953	14.5473	-1.61937	4.10349e-06	Down	4.28429e-07	LOC104892941	NA	GO:0003824//catalytic activity	NA	K00924//null;K17422//large subunit ribosomal protein L41;K13415//protein brassinosteroid insensitive 1 [EC:2.7.10.1 2.7.11.1]	XP_010677302.1//1
104899317	1317	127.522	20.3639	-2.64666	1.28812e-19	Down	1.56547e-21	LOC104899317	NA	GO:0004674//protein serine/threonine kinase activity;GO:0032550//purine ribonucleoside binding	GO:0006464//cellular protein modification process;GO:0006796//phosphate-containing compound metabolic process	K07760//cyclin-dependent kinase [EC:2.7.11.22]	XP_010684792.1//1
104894302	3492	153.291	55.3443	-1.46976	0.00410389	Down	0.000910147	LOC104894302	NA	GO:0003824//catalytic activity	NA	K13420//LRR receptor-like serine/threonine-protein kinase FLS2 [EC:2.7.11.1]	XP_010678806.1//1
104901911	3611	295.404	105.843	-1.48077	4.60951e-08	Down	3.2268e-09	LOC104901911	GO:0031224//intrinsic component of membrane	GO:0016628//oxidoreductase activity, acting on the CH-CH group of donors, NAD or NADP as acceptor;GO:0004702//signal transducer, downstream of receptor, with serine/threonine kinase activity;GO:0032550//purine ribonucleoside binding	GO:0006468//protein phosphorylation;GO:0044710//null	K00924//null	XP_010687839.1//1
104905396	2618	87.084	39.9377	-1.12466	7.98298e-06	Down	8.81222e-07	LOC104905396	NA	NA	NA	K13418//somatic embryogenesis receptor kinase 1 [EC:2.7.10.1 2.7.11.1];K04730//interleukin-1 receptor-associated kinase 1 [EC:2.7.11.1]	XP_010692238.1//1
104900943	2808	1266.38	333.929	-1.9231	6.31616e-22	Down	5.66859e-24	LOC104900943	GO:0016020//membrane	GO:0016772//transferase activity, transferring phosphorus-containing groups	NA	K04730//interleukin-1 receptor-associated kinase 1 [EC:2.7.11.1]	XP_010686780.1//1
104896351	2162	6.81846	0.935365	-2.86585	0.000921997	Down	0.000168528	LOC104896351	NA	NA	NA	K13420//LRR receptor-like serine/threonine-protein kinase FLS2 [EC:2.7.11.1]	XP_010681399.1//1
104893883	2392	1259.63	589.701	-1.09495	4.79016e-11	Down	2.00622e-12	LOC104893883	NA	GO:0004672//protein kinase activity	NA	K17592//sacsin;K08819//cyclin-dependent kinase 12/13 [EC:2.7.11.22 2.7.11.23]	XP_010678314.1//1
104899223	4001	41.2311	8.38948	-2.29708	8.16968e-05	Down	1.14206e-05	LOC104899223	NA	GO:0004672//protein kinase activity	GO:0016310//phosphorylation	K13420//LRR receptor-like serine/threonine-protein kinase FLS2 [EC:2.7.11.1]	XP_010684678.1//1
104888190	2901	381.471	28.3365	-3.75084	3.59632e-40	Down	4.76457e-43	LOC104888190	NA	GO:0016772//transferase activity, transferring phosphorus-containing groups	NA	K04730//interleukin-1 receptor-associated kinase 1 [EC:2.7.11.1]	XP_010671388.1//1
104891975	2729	170.898	14.1764	-3.59157	3.80803e-08	Down	2.60552e-09	LOC104891975	NA	NA	NA	K10406//kinesin family member C2/C3;K13420//LRR receptor-like serine/threonine-protein kinase FLS2 [EC:2.7.11.1]	XP_010676065.2//1
104896762	2520	221.49	51.3397	-2.10909	1.31237e-19	Down	1.60408e-21	LOC104896762	NA	GO:0016301//kinase activity	NA	K08286//protein-serine/threonine kinase [EC:2.7.11.-]	XP_010681851.1//1
104906650	1919	118.345	26.6864	-2.14882	2.25036e-08	Down	1.47819e-09	LOC104906650	NA	GO:0016772//transferase activity, transferring phosphorus-containing groups	NA	K04733//interleukin-1 receptor-associated kinase 4 [EC:2.7.11.1];K04730//interleukin-1 receptor-associated kinase 1 [EC:2.7.11.1];K13416//brassinosteroid insensitive 1-associated receptor kinase 1 [EC:2.7.10.1 2.7.11.1]	XP_010693739.1//1
104890768	3622	12.4524	46.843	1.91141	0.00225037	Up	0.000460479	LOC104890768	NA	NA	NA	K15078//structure-specific endonuclease subunit SLX1 [EC:3.6.1.-]	KMT20721.1//1
104899663	2518	4592.56	1809.71	-1.34354	4.70952e-26	Down	2.61651e-28	LOC104899663	NA	NA	NA	K04730//interleukin-1 receptor-associated kinase 1 [EC:2.7.11.1]	XP_010685195.1//1
104897824	3594	3238.95	942.637	-1.78075	4.86844e-06	Down	5.13913e-07	LOC104897824	GO:0031224//intrinsic component of membrane	GO:0016628//oxidoreductase activity, acting on the CH-CH group of donors, NAD or NADP as acceptor;GO:0004702//signal transducer, downstream of receptor, with serine/threonine kinase activity;GO:0032550//purine ribonucleoside binding	GO:0006468//protein phosphorylation;GO:0044710//null	K00924//null	XP_010683073.1//1
104882936	1674	189.231	23.7835	-2.99211	2.77657e-07	Down	2.26288e-08	LOC104882936	NA	GO:0016301//kinase activity	NA	K04733//interleukin-1 receptor-associated kinase 4 [EC:2.7.11.1];K04730//interleukin-1 receptor-associated kinase 1 [EC:2.7.11.1]	XP_010665661.1//1;XP_010665662.1//1;XP_019102787.1//1
104905769	2122	38.7403	9.59739	-2.01312	0.0023575	Down	0.000486229	LOC104905769	GO:0016020//membrane	GO:1901363//heterocyclic compound binding;GO:0097159//organic cyclic compound binding;GO:0004672//protein kinase activity;GO:0036094//small molecule binding;GO:0016491//oxidoreductase activity	GO:0006796//phosphate-containing compound metabolic process	K13416//brassinosteroid insensitive 1-associated receptor kinase 1 [EC:2.7.10.1 2.7.11.1]	XP_010692701.1//1
104889241	955	206.506	14.315	-3.85058	2.38453e-15	Down	5.25841e-17	LOC104889241	NA	NA	NA	K13420//LRR receptor-like serine/threonine-protein kinase FLS2 [EC:2.7.11.1]	XP_010672716.1//1
104883467	1991	406	80.9985	-2.32551	1.77144e-16	Down	3.30076e-18	LOC104883467	NA	GO:0004672//protein kinase activity	NA	K04733//interleukin-1 receptor-associated kinase 4 [EC:2.7.11.1]	XP_010666301.1//1
104903540	2506	85.8387	17.3528	-2.30646	0.00477668	Down	0.00108276	LOC104903540	NA	NA	NA	K04733//interleukin-1 receptor-associated kinase 4 [EC:2.7.11.1];K04730//interleukin-1 receptor-associated kinase 1 [EC:2.7.11.1]	XP_010689887.1//1
104903032	2829	35.5372	2.3424	-3.92327	2.55288e-12	Down	8.85911e-14	LOC104903032	NA	NA	NA	K04730//interleukin-1 receptor-associated kinase 1 [EC:2.7.11.1]	XP_010689302.1//1
104891970	2609	76.3838	5.62531	-3.76326	8.40925e-07	Down	7.61896e-08	LOC104891970	NA	NA	NA	K10406//kinesin family member C2/C3;K13420//LRR receptor-like serine/threonine-protein kinase FLS2 [EC:2.7.11.1]	XP_010676061.2//1
104894871	2588	1851.1	538.091	-1.78246	1.85817e-15	Down	4.04209e-17	LOC104894871	NA	NA	NA	K04730//interleukin-1 receptor-associated kinase 1 [EC:2.7.11.1]	XP_010679522.1//1
104894268	1811	422.856	28.0204	-3.91562	5.34904e-18	Down	7.68101e-20	LOC104894268	NA	GO:0004672//protein kinase activity;GO:0032550//purine ribonucleoside binding	GO:0006464//cellular protein modification process	K04424//sterile alpha motif and leucine zipper containing kinase AZK [EC:2.7.11.25];K17535//serine/threonine-protein kinase TNNI3K [EC:2.7.11.1];K04365//B-Raf proto-oncogene serine/threonine-protein kinase [EC:2.7.11.1]	XP_010678756.1//1;XP_010678755.1//1
104904544	3026	529.553	1271.89	1.26413	0.000277785	Up	4.3937e-05	LOC104904544	NA	NA	NA	K13466//EIX receptor 1/2;K13420//LRR receptor-like serine/threonine-protein kinase FLS2 [EC:2.7.11.1]	XP_010691124.1//1;XP_010691123.1//1;XP_010691121.1//1
104904647	4253	413.267	61.0458	-2.75911	5.32887e-30	Down	1.89023e-32	LOC104904647	GO:0031224//intrinsic component of membrane	GO:0016301//kinase activity;GO:0016791//phosphatase activity;GO:0032550//purine ribonucleoside binding	GO:0006464//cellular protein modification process	K13420//LRR receptor-like serine/threonine-protein kinase FLS2 [EC:2.7.11.1]	XP_010691266.1//1
104899820	3690	593.124	189.775	-1.64404	0.000857401	Down	0.000155731	LOC104899820	NA	GO:0016772//transferase activity, transferring phosphorus-containing groups	NA	K04733//interleukin-1 receptor-associated kinase 4 [EC:2.7.11.1];K13430//serine/threonine-protein kinase PBS1 [EC:2.7.11.1];K04730//interleukin-1 receptor-associated kinase 1 [EC:2.7.11.1]	XP_010685402.1//1
104891637	5396	281.726	109.749	-1.36008	0.00319616	Down	0.000685427	LOC104891637	NA	NA	NA	K13459//disease resistance protein RPS2	XP_019104681.1//1
104908612	4447	15.2237	3.44753	-2.14268	0.00057234	Down	9.86717e-05	LOC104908612	GO:0016020//membrane;GO:0044464//cell part	GO:1901363//heterocyclic compound binding;GO:0097159//organic cyclic compound binding;GO:0016787//hydrolase activity;GO:0004672//protein kinase activity;GO:0036094//small molecule binding;GO:0016491//oxidoreductase activity	GO:0006796//phosphate-containing compound metabolic process	K13415//protein brassinosteroid insensitive 1 [EC:2.7.10.1 2.7.11.1]	XP_010675503.1//1
104908567	2151	388.438	143.658	-1.43505	0.00227901	Down	0.000467022	LOC104908567	GO:0016020//membrane	GO:0004674//protein serine/threonine kinase activity;GO:0032550//purine ribonucleoside binding	GO:0006464//cellular protein modification process;GO:0006952//defense response;GO:0008219//cell death;GO:0006796//phosphate-containing compound metabolic process;GO:0010227//floral organ abscission	K04730//interleukin-1 receptor-associated kinase 1 [EC:2.7.11.1];K13416//brassinosteroid insensitive 1-associated receptor kinase 1 [EC:2.7.10.1 2.7.11.1]	XP_010695988.1//1
104891847	3212	287.537	69.9329	-2.03971	9.12142e-07	Down	8.34217e-08	LOC104891847	NA	NA	NA	K00924//null	XP_010675918.1//1
104903106	3945	82.7096	13.0686	-2.66196	7.68917e-12	Down	2.86549e-13	LOC104903106	NA	NA	NA	K13420//LRR receptor-like serine/threonine-protein kinase FLS2 [EC:2.7.11.1]	XP_010689394.1//1
104903508	1936	375.55	96.4209	-1.96159	1.70188e-25	Down	1.03281e-27	LOC104903508	NA	GO:0004672//protein kinase activity;GO:0032550//purine ribonucleoside binding	GO:0006464//cellular protein modification process	K04733//interleukin-1 receptor-associated kinase 4 [EC:2.7.11.1]	XP_010689851.1//1;XP_010689849.1//1
104888531	3452	487.773	1282.55	1.39473	2.58428e-17	Up	4.18583e-19	LOC104888531	NA	GO:0003824//catalytic activity	NA	K04730//interleukin-1 receptor-associated kinase 1 [EC:2.7.11.1]	XP_010671850.1//1
104902474	2981	2346.34	829.613	-1.4999	2.57023e-06	Down	2.58242e-07	LOC104902474	NA	NA	NA	K02984//small subunit ribosomal protein S3Ae;K13420//LRR receptor-like serine/threonine-protein kinase FLS2 [EC:2.7.11.1]	XP_010688564.1//1
104893998	2745	1098.32	386.173	-1.50798	2.07376e-07	Down	1.65111e-08	LOC104893998	NA	GO:0004672//protein kinase activity;GO:0032550//purine ribonucleoside binding	GO:0006464//cellular protein modification process	K08819//cyclin-dependent kinase 12/13 [EC:2.7.11.22 2.7.11.23]	XP_010678451.1//1
104889236	1442	34.7324	0.521873	-6.05644	2.2325e-10	Down	1.01707e-11	LOC104889236	NA	NA	NA	K01188//beta-glucosidase [EC:3.2.1.21];K13420//LRR receptor-like serine/threonine-protein kinase FLS2 [EC:2.7.11.1]	XP_010672711.1//1
104892563	3103	605.827	84.8479	-2.83595	1.2787e-16	Down	2.30614e-18	LOC104892563	NA	NA	NA	K20359//PRA1 family protein 1;K13415//protein brassinosteroid insensitive 1 [EC:2.7.10.1 2.7.11.1]	XP_010676828.1//1
104908500	2712	1055.01	508.862	-1.05192	9.86295e-08	Down	7.37224e-09	LOC104908500	GO:0031224//intrinsic component of membrane;GO:0005618//cell wall;GO:0009532//plastid stroma	GO:0004672//protein kinase activity;GO:0016628//oxidoreductase activity, acting on the CH-CH group of donors, NAD or NADP as acceptor;GO:0032550//purine ribonucleoside binding	GO:0006464//cellular protein modification process;GO:0044710//null	K00924//null;K04730//interleukin-1 receptor-associated kinase 1 [EC:2.7.11.1]	XP_010695919.1//1
104890456	3575	220.261	99.3505	-1.14862	6.45156e-06	Down	6.97018e-07	LOC104890456	GO:0031224//intrinsic component of membrane	GO:0004672//protein kinase activity;GO:0032550//purine ribonucleoside binding	GO:0006464//cellular protein modification process;GO:0006796//phosphate-containing compound metabolic process	K00924//null	XP_019104470.1//1
104896575	2549	64.0486	2.97876	-4.42639	1.34731e-09	Down	7.07658e-11	LOC104896575	NA	NA	NA	K04733//interleukin-1 receptor-associated kinase 4 [EC:2.7.11.1];K04730//interleukin-1 receptor-associated kinase 1 [EC:2.7.11.1]	XP_010681642.1//1
104899519	2950	871.953	412.758	-1.07895	0.00100748	Down	0.000185832	LOC104899519	NA	NA	NA	K19613//leucine-rich repeat protein SHOC2;K10406//kinesin family member C2/C3	XP_010685023.1//1
104896021	1525	3956.46	10995.6	1.47464	1.58333e-11	Up	6.13058e-13	LOC104896021	NA	GO:0004672//protein kinase activity;GO:0032550//purine ribonucleoside binding	GO:0006464//cellular protein modification process;GO:0006796//phosphate-containing compound metabolic process	K14498//serine/threonine-protein kinase SRK2 [EC:2.7.11.1]	XP_010680996.1//1
104887228	2696	104.613	32.5045	-1.68635	2.55773e-07	Down	2.07032e-08	LOC104887228	NA	NA	NA	K04733//interleukin-1 receptor-associated kinase 4 [EC:2.7.11.1];K04730//interleukin-1 receptor-associated kinase 1 [EC:2.7.11.1]	XP_010670123.1//1
104906872	3028	256.794	58.8812	-2.12473	3.45754e-07	Down	2.87402e-08	LOC104906872	NA	NA	NA	K04730//interleukin-1 receptor-associated kinase 1 [EC:2.7.11.1]	XP_010694005.1//1
104898003	2540	314.176	28.1457	-3.48059	1.04787e-51	Down	4.92612e-55	LOC104898003	NA	GO:0004672//protein kinase activity	NA	K04733//interleukin-1 receptor-associated kinase 4 [EC:2.7.11.1];K04730//interleukin-1 receptor-associated kinase 1 [EC:2.7.11.1]	XP_010683296.1//1
104886553	3931	255.577	69.1019	-1.88696	9.38242e-08	Down	6.97697e-09	LOC104886553	GO:0031224//intrinsic component of membrane	GO:0004672//protein kinase activity;GO:0016628//oxidoreductase activity, acting on the CH-CH group of donors, NAD or NADP as acceptor;GO:0032550//purine ribonucleoside binding	GO:0006464//cellular protein modification process;GO:0044710//null;GO:0006796//phosphate-containing compound metabolic process	K04733//interleukin-1 receptor-associated kinase 4 [EC:2.7.11.1];K00924//null	XP_019103041.1//1;XP_010669304.1//1
104899268	1769	12.7307	1.66127	-2.93795	7.51543e-05	Down	1.04225e-05	LOC104899268	NA	GO:0016772//transferase activity, transferring phosphorus-containing groups	NA	K04733//interleukin-1 receptor-associated kinase 4 [EC:2.7.11.1];K04730//interleukin-1 receptor-associated kinase 1 [EC:2.7.11.1]	XP_010684734.1//1;XP_010684731.1//1
104888882	2696	293.526	48.2851	-2.60384	1.90309e-06	Down	1.86331e-07	LOC104888882	NA	NA	NA	K04733//interleukin-1 receptor-associated kinase 4 [EC:2.7.11.1];K04730//interleukin-1 receptor-associated kinase 1 [EC:2.7.11.1]	XP_010672294.1//1;XP_019104181.1//1;XP_010672296.1//1;XP_010672295.1//1
104905951	2974	7.16666	0.294405	-4.60542	6.97077e-06	Down	7.58178e-07	LOC104905951	NA	NA	NA	K20359//PRA1 family protein 1;K13415//protein brassinosteroid insensitive 1 [EC:2.7.10.1 2.7.11.1]	XP_010692915.1//1
104888123	2895	290.893	802.223	1.46351	1.95848e-05	Up	2.34714e-06	LOC104888123	NA	GO:0016301//kinase activity;GO:0005488//binding	GO:0006796//phosphate-containing compound metabolic process	K04730//interleukin-1 receptor-associated kinase 1 [EC:2.7.11.1]	XP_010671293.1//1
104898524	2510	1639.14	598.092	-1.4545	1.9405e-05	Down	2.32206e-06	LOC104898524	NA	GO:0016301//kinase activity	GO:0006796//phosphate-containing compound metabolic process	K04730//interleukin-1 receptor-associated kinase 1 [EC:2.7.11.1]	XP_010683918.1//1
104883276	642	80.2816	24.713	-1.6998	3.53641e-08	Down	2.40909e-09	LOC104883276	NA	NA	NA	K13466//EIX receptor 1/2;K19613//leucine-rich repeat protein SHOC2;K13023//carboxypeptidase N regulatory subunit;K10406//kinesin family member C2/C3	XP_019102869.1//1
104904980	1656	1711.96	88.1747	-4.27914	1.17731e-35	Down	2.41509e-38	LOC104904980	NA	NA	NA	K02984//small subunit ribosomal protein S3Ae;K13420//LRR receptor-like serine/threonine-protein kinase FLS2 [EC:2.7.11.1]	KMT01171.1//1
104895225	2222	66.3727	26.925	-1.30164	0.00256173	Down	0.000534044	LOC104895225	NA	GO:1901363//heterocyclic compound binding;GO:0097159//organic cyclic compound binding;GO:0004672//protein kinase activity;GO:0036094//small molecule binding	GO:0006796//phosphate-containing compound metabolic process	K13430//serine/threonine-protein kinase PBS1 [EC:2.7.11.1]	XP_010679977.1//1;XP_010679976.1//1
104887168	3823	575.965	145.232	-1.98762	1.60564e-11	Down	6.22382e-13	LOC104887168	NA	NA	NA	K13420//LRR receptor-like serine/threonine-protein kinase FLS2 [EC:2.7.11.1]	XP_010670069.1//1
104900283	1971	714.57	2428.65	1.76501	5.32071e-09	Up	3.1198e-10	LOC104900283	NA	GO:0004672//protein kinase activity;GO:0004702//signal transducer, downstream of receptor, with serine/threonine kinase activity;GO:0032550//purine ribonucleoside binding	GO:0016310//phosphorylation;GO:0006468//protein phosphorylation	K08867//WNK lysine deficient protein kinase [EC:2.7.11.1]	XP_010685972.1//1;XP_019106586.1//1;XP_010685973.1//1
104899266	1947	23.2196	5.16395	-2.1688	2.17875e-05	Down	2.64534e-06	LOC104899266	NA	GO:0016628//oxidoreductase activity, acting on the CH-CH group of donors, NAD or NADP as acceptor;GO:0016772//transferase activity, transferring phosphorus-containing groups	GO:0044710//null;GO:0006796//phosphate-containing compound metabolic process	K13420//LRR receptor-like serine/threonine-protein kinase FLS2 [EC:2.7.11.1]	XP_010684727.1//1
104891495	2402	31.6031	8.6326	-1.8722	0.00341883	Down	0.000740341	LOC104891495	NA	NA	NA	K04730//interleukin-1 receptor-associated kinase 1 [EC:2.7.11.1]	XP_010675502.1//1
104904543	3132	206.748	31.8607	-2.69802	1.48554e-13	Down	4.23459e-15	LOC104904543	NA	NA	NA	K13420//LRR receptor-like serine/threonine-protein kinase FLS2 [EC:2.7.11.1]	XP_010691120.1//1
104885030	3272	226.062	749.452	1.72912	4.72272e-07	Up	4.05037e-08	LOC104885030	NA	GO:0004672//protein kinase activity	GO:0008152//metabolic process	K00924//null	XP_010668040.1//1
104891141	1995	608.581	213.664	-1.5101	1.26947e-12	Down	4.1992e-14	LOC104891141	GO:0031225//anchored component of membrane	NA	GO:0044036//cell wall macromolecule metabolic process	K13473//chitin elicitor-binding protein;K13429//chitin elicitor receptor kinase 1	XP_010675099.1//1
104890501	2277	14.5213	2.02162	-2.84458	8.87872e-05	Down	1.25636e-05	LOC104890501	NA	NA	NA	K04733//interleukin-1 receptor-associated kinase 4 [EC:2.7.11.1];K04730//interleukin-1 receptor-associated kinase 1 [EC:2.7.11.1]	XP_010674312.1//1
104892250	1764	4.59873	129.841	4.81937	2.69045e-15	Up	5.97904e-17	LOC104892250	NA	GO:0004702//signal transducer, downstream of receptor, with serine/threonine kinase activity;GO:0032550//purine ribonucleoside binding	GO:0006464//cellular protein modification process;GO:0006796//phosphate-containing compound metabolic process	K04371//mitogen-activated protein kinase 1/3 [EC:2.7.11.24]	XP_010676423.1//1
104889235	1460	109.315	1.82974	-5.90071	1.0301e-16	Down	1.83136e-18	LOC104889235	NA	NA	NA	K01188//beta-glucosidase [EC:3.2.1.21];K13420//LRR receptor-like serine/threonine-protein kinase FLS2 [EC:2.7.11.1]	XP_010672709.1//1
104899617	2274	642.122	150.231	-2.09567	2.14568e-08	Down	1.40392e-09	LOC104899617	NA	NA	NA	K13459//disease resistance protein RPS2	XP_010685134.1//1
104890465	2104	399.041	1065.36	1.41674	1.17964e-15	Up	2.48542e-17	LOC104890465	NA	GO:0046872//metal ion binding;GO:0004672//protein kinase activity;GO:0032550//purine ribonucleoside binding	GO:0006464//cellular protein modification process;GO:0006796//phosphate-containing compound metabolic process	K13412//calcium-dependent protein kinase [EC:2.7.11.1]	XP_010674273.1//1
104907749	2543	215.442	36.7871	-2.55002	6.02395e-07	Down	5.28791e-08	LOC104907749	NA	NA	NA	K04733//interleukin-1 receptor-associated kinase 4 [EC:2.7.11.1];K04730//interleukin-1 receptor-associated kinase 1 [EC:2.7.11.1]	XP_010695030.1//1
104888343	2002	215.295	1.04462	-7.6872	4.30736e-20	Down	5.04388e-22	LOC104888343	NA	NA	NA	K05681//ATP-binding cassette, subfamily G (WHITE), member 2	XP_010671584.1//1
104901759	2963	1107.27	460.259	-1.26649	1.64579e-08	Down	1.04449e-09	LOC104901759	GO:0031224//intrinsic component of membrane	GO:0004672//protein kinase activity;GO:0032550//purine ribonucleoside binding	GO:0006464//cellular protein modification process;GO:0006796//phosphate-containing compound metabolic process	K13418//somatic embryogenesis receptor kinase 1 [EC:2.7.10.1 2.7.11.1]	XP_010687666.1//1;XP_010687665.1//1
104885827	6739	231.499	48.727	-2.24822	1.87974e-06	Down	1.83965e-07	LOC104885827	GO:0016020//membrane	GO:0004672//protein kinase activity	GO:0016310//phosphorylation	K00924//null	XP_010668734.2//1
104901402	3998	216.057	54.7105	-1.98152	2.1134e-12	Down	7.20755e-14	LOC104901402	NA	NA	NA	K17422//large subunit ribosomal protein L41;K13420//LRR receptor-like serine/threonine-protein kinase FLS2 [EC:2.7.11.1]	XP_010687276.1//1
104902400	1745	1353.89	597.403	-1.18033	0.00118545	Down	0.000222712	LOC104902400	NA	GO:0004672//protein kinase activity;GO:0032550//purine ribonucleoside binding	GO:0006464//cellular protein modification process;GO:0006796//phosphate-containing compound metabolic process	K04733//interleukin-1 receptor-associated kinase 4 [EC:2.7.11.1];K01534//Cd2+/Zn2+-exporting ATPase [EC:3.6.3.3 3.6.3.5];K04730//interleukin-1 receptor-associated kinase 1 [EC:2.7.11.1]	XP_010688473.1//1
104894411	3732	512.978	140.5	-1.86832	2.52349e-06	Down	2.53007e-07	LOC104894411	NA	NA	NA	K04733//interleukin-1 receptor-associated kinase 4 [EC:2.7.11.1]	XP_019105268.1//1
104894981	2353	49.1965	0.550292	-6.48221	1.0301e-16	Down	1.82867e-18	LOC104894981	NA	GO:0016491//oxidoreductase activity	GO:0008152//metabolic process	K13420//LRR receptor-like serine/threonine-protein kinase FLS2 [EC:2.7.11.1]	XP_010679672.1//1
104894549	2206	28.2337	11.4191	-1.30596	0.00113009	Down	0.000210814	LOC104894549	NA	GO:1901363//heterocyclic compound binding;GO:0097159//organic cyclic compound binding;GO:0004674//protein serine/threonine kinase activity;GO:0036094//small molecule binding	GO:0006468//protein phosphorylation	K08857//NIMA (never in mitosis gene a)-related kinase 1/4/5 [EC:2.7.11.1]	XP_010679108.1//1
104897654	2025	312.372	87.66	-1.83327	0.00447929	Down	0.00100482	LOC104897654	NA	GO:0004672//protein kinase activity;GO:0032550//purine ribonucleoside binding	GO:0006464//cellular protein modification process;GO:0006796//phosphate-containing compound metabolic process	K04730//interleukin-1 receptor-associated kinase 1 [EC:2.7.11.1]	XP_010682893.1//1;XP_010682892.1//1
104883041	1887	886.385	166.817	-2.40966	9.21617e-18	Down	1.38642e-19	LOC104883041	NA	GO:1901363//heterocyclic compound binding;GO:0097159//organic cyclic compound binding;GO:0004672//protein kinase activity;GO:0036094//small molecule binding;GO:0032550//purine ribonucleoside binding	GO:0006464//cellular protein modification process;GO:0006796//phosphate-containing compound metabolic process	K04733//interleukin-1 receptor-associated kinase 4 [EC:2.7.11.1];K04730//interleukin-1 receptor-associated kinase 1 [EC:2.7.11.1]	XP_010665794.1//1;XP_010665786.1//1
104889283	3689	115.383	10.6763	-3.43394	4.33489e-22	Down	3.7793e-24	LOC104889283	NA	NA	NA	K04733//interleukin-1 receptor-associated kinase 4 [EC:2.7.11.1];K04730//interleukin-1 receptor-associated kinase 1 [EC:2.7.11.1];K19329//WW domain-containing oxidoreductase	XP_019104220.1//1
104886949	785	56.824	295.038	2.37633	0.00325133	Up	0.000698927	LOC104886949	NA	NA	NA	NA	XP_010669812.1//1
104899848	3837	1540.77	407.844	-1.91756	5.59501e-14	Down	1.51018e-15	LOC104899848	NA	NA	NA	K00924//null	XP_010685432.1//1
104897501	3054	91.0623	36.9965	-1.29947	0.00108562	Down	0.000201776	LOC104897501	NA	GO:0004672//protein kinase activity;GO:0005488//binding	GO:0009987//cellular process	K04730//interleukin-1 receptor-associated kinase 1 [EC:2.7.11.1]	XP_010682688.1//1
104898195	1978	2010.2	503.108	-1.9984	2.08631e-08	Down	1.3624e-09	LOC104898195	NA	GO:1901363//heterocyclic compound binding;GO:0097159//organic cyclic compound binding;GO:0004672//protein kinase activity;GO:0036094//small molecule binding	GO:0006796//phosphate-containing compound metabolic process	K12761//carbon catabolite-derepressing protein kinase [EC:2.7.11.1]	XP_010683537.1//1
104902126	2762	494.424	107.657	-2.1993	9.84494e-30	Down	3.57631e-32	LOC104902126	GO:0016020//membrane	GO:0004672//protein kinase activity;GO:0032550//purine ribonucleoside binding	GO:0009653//anatomical structure morphogenesis;GO:0000226//microtubule cytoskeleton organization;GO:0016129//phytosteroid biosynthetic process;GO:0042546//cell wall biogenesis;GO:0006073//cellular glucan metabolic process;GO:0060918//auxin transport;GO:0032535//regulation of cellular component size;GO:0006464//cellular protein modification process;GO:0071555//cell wall organization;GO:0006637//ac…	K04733//interleukin-1 receptor-associated kinase 4 [EC:2.7.11.1];K04730//interleukin-1 receptor-associated kinase 1 [EC:2.7.11.1]	XP_010688116.1//1
104891123	2377	875.864	394.503	-1.15067	5.9551e-07	Down	5.21476e-08	LOC104891123	NA	GO:1901363//heterocyclic compound binding;GO:0097159//organic cyclic compound binding;GO:0004674//protein serine/threonine kinase activity;GO:0036094//small molecule binding	GO:0006468//protein phosphorylation	K08857//NIMA (never in mitosis gene a)-related kinase 1/4/5 [EC:2.7.11.1]	XP_010675075.1//1
104887142	2543	518.181	131.573	-1.9776	9.39122e-08	Down	6.98949e-09	LOC104887142	NA	GO:0016301//kinase activity	GO:0008152//metabolic process	K04730//interleukin-1 receptor-associated kinase 1 [EC:2.7.11.1]	XP_010670041.1//1
104894318	4043	258.105	19.7314	-3.70939	4.69279e-12	Down	1.67865e-13	LOC104894318	GO:0016020//membrane	GO:1901363//heterocyclic compound binding;GO:0097159//organic cyclic compound binding;GO:0004672//protein kinase activity;GO:0036094//small molecule binding;GO:0016491//oxidoreductase activity	GO:0006796//phosphate-containing compound metabolic process	K00924//null;K17422//large subunit ribosomal protein L41	XP_010678827.1//1
104895519	2920	103.41	290.666	1.49099	5.07222e-08	Up	3.57672e-09	LOC104895519	NA	NA	NA	K04733//interleukin-1 receptor-associated kinase 4 [EC:2.7.11.1];K04730//interleukin-1 receptor-associated kinase 1 [EC:2.7.11.1]	XP_010680359.1//1
104897778	2414	386.169	101.337	-1.93008	3.29091e-05	Down	4.19961e-06	LOC104897778	NA	NA	NA	K14510//serine/threonine-protein kinase CTR1 [EC:2.7.11.1];K17535//serine/threonine-protein kinase TNNI3K [EC:2.7.11.1];K04365//B-Raf proto-oncogene serine/threonine-protein kinase [EC:2.7.11.1]	XP_010683026.1//1
104893110	1865	468.392	50.3656	-3.2172	3.09115e-06	Down	3.15734e-07	LOC104893110	NA	GO:0016772//transferase activity, transferring phosphorus-containing groups	NA	K04733//interleukin-1 receptor-associated kinase 4 [EC:2.7.11.1]	XP_010677489.1//1
104897357	3171	2268.21	868.764	-1.38452	3.20457e-09	Down	1.81463e-10	LOC104897357	GO:0031224//intrinsic component of membrane	GO:0004672//protein kinase activity;GO:0032550//purine ribonucleoside binding	GO:0006464//cellular protein modification process;GO:0006796//phosphate-containing compound metabolic process	K13418//somatic embryogenesis receptor kinase 1 [EC:2.7.10.1 2.7.11.1]	XP_010682518.1//1
104905536	4285	105.878	33.0647	-1.67903	2.798e-08	Down	1.87378e-09	LOC104905536	NA	NA	NA	K19613//leucine-rich repeat protein SHOC2;K15078//structure-specific endonuclease subunit SLX1 [EC:3.6.1.-]	XP_010692422.1//1
104887285	2610	1141.88	110.877	-3.36439	5.23347e-24	Down	3.93646e-26	LOC104887285	NA	NA	NA	K17422//large subunit ribosomal protein L41	XP_015582702.1//1;XP_010670200.1//1
104885224	1704	2413.95	1072.17	-1.17086	1.33257e-05	Down	1.53765e-06	LOC104885224	NA	NA	NA	K04733//interleukin-1 receptor-associated kinase 4 [EC:2.7.11.1];K13430//serine/threonine-protein kinase PBS1 [EC:2.7.11.1]	XP_019103326.1//1
104906627	3504	2098.22	481.64	-2.12314	3.67726e-14	Down	9.62619e-16	LOC104906627	NA	NA	NA	K00924//null	XP_010693707.1//1
104883019	3173	564.229	162.958	-1.79179	2.07677e-07	Down	1.65439e-08	LOC104883019	NA	GO:1901363//heterocyclic compound binding;GO:0097159//organic cyclic compound binding;GO:0004672//protein kinase activity;GO:0036094//small molecule binding	GO:0006796//phosphate-containing compound metabolic process	K04733//interleukin-1 receptor-associated kinase 4 [EC:2.7.11.1];K04730//interleukin-1 receptor-associated kinase 1 [EC:2.7.11.1]	XP_010665760.1//1;XP_010665759.1//1
104899731	806	38.9086	11.7163	-1.73158	2.37409e-07	Down	1.90747e-08	LOC104899731	NA	GO:1901363//heterocyclic compound binding;GO:0097159//organic cyclic compound binding;GO:0036094//small molecule binding;GO:0016772//transferase activity, transferring phosphorus-containing groups	GO:0009260//ribonucleotide biosynthetic process;GO:0009209//pyrimidine ribonucleoside triphosphate biosynthetic process;GO:1901566//organonitrogen compound biosynthetic process	K00940//nucleoside-diphosphate kinase [EC:2.7.4.6]	XP_010685286.1//1;XP_010685284.1//1
104890218	3110	258.66	114.331	-1.17784	1.33305e-12	Down	4.4266e-14	LOC104890218	NA	GO:0016491//oxidoreductase activity	GO:0008152//metabolic process	K13420//LRR receptor-like serine/threonine-protein kinase FLS2 [EC:2.7.11.1]	XP_010673918.1//1
104900621	3493	2712.22	734.494	-1.88465	3.29166e-17	Down	5.43653e-19	LOC104900621	GO:0016020//membrane	GO:1901363//heterocyclic compound binding;GO:0097159//organic cyclic compound binding;GO:0004672//protein kinase activity;GO:0036094//small molecule binding	GO:0006796//phosphate-containing compound metabolic process	K00924//null	XP_010686396.1//1
104887710	3733	175.767	32.0871	-2.4536	1.48857e-17	Down	2.31565e-19	LOC104887710	NA	NA	NA	K13420//LRR receptor-like serine/threonine-protein kinase FLS2 [EC:2.7.11.1]	XP_010670727.1//1
104888896	3473	857.397	392.452	-1.12745	9.60899e-08	Down	7.16599e-09	LOC104888896	NA	NA	NA	K13459//disease resistance protein RPS2	XP_010672308.1//1
104890791	2550	28.7449	5.49198	-2.38791	0.000876458	Down	0.000159455	LOC104890791	NA	NA	NA	K04733//interleukin-1 receptor-associated kinase 4 [EC:2.7.11.1];K04730//interleukin-1 receptor-associated kinase 1 [EC:2.7.11.1]	XP_010674686.1//1
104886687	2651	60.4093	1.37434	-5.45796	2.24073e-20	Down	2.48024e-22	LOC104886687	NA	GO:0016628//oxidoreductase activity, acting on the CH-CH group of donors, NAD or NADP as acceptor	GO:0044710//null	K02984//small subunit ribosomal protein S3Ae;K13415//protein brassinosteroid insensitive 1 [EC:2.7.10.1 2.7.11.1]	XP_010669462.1//1
104897682	2071	7.38538	0.843128	-3.13085	0.0045677	Down	0.00102778	LOC104897682	NA	NA	NA	K04733//interleukin-1 receptor-associated kinase 4 [EC:2.7.11.1]	XP_010682920.1//1
104906850	3037	29.2725	4.42439	-2.726	8.34767e-06	Down	9.25062e-07	LOC104906850	NA	NA	NA	K04730//interleukin-1 receptor-associated kinase 1 [EC:2.7.11.1]	XP_010693981.1//1
104895109	1790	48.8065	8.60992	-2.503	7.16035e-06	Down	7.80328e-07	LOC104895109	NA	NA	NA	K13420//LRR receptor-like serine/threonine-protein kinase FLS2 [EC:2.7.11.1]	XP_010679829.1//1
104900433	1473	60.8086	265.087	2.12412	2.29455e-05	Up	2.80849e-06	LOC104900433	NA	NA	NA	K04421//mitogen-activated protein kinase kinase kinase 3 [EC:2.7.11.25];K11228//mitogen-activated protein kinase kinase kinase [EC:2.7.11.25]	XP_019106200.1//1
104889690	3368	96.8428	1.71008	-5.82351	3.13556e-21	Down	3.04189e-23	LOC104889690	NA	NA	NA	K00924//null;K13415//protein brassinosteroid insensitive 1 [EC:2.7.10.1 2.7.11.1]	XP_010673272.1//1

## Sheet: 40 days 5°C vs 0 days
Supplementary File 1.3. List of differentially expressed (LFC > |1| & adjusted p-value < 0.01) pathogen receptor/plant-resistance genes in 40 days 5°C roots vs fresh roots (0 days)
GeneID	Length	SB0-Expression	SB40_5-Expression	log2FoldChange(40 days 5°C/0 days)	Padj	Up/Down-Regulation	Pvalue	Symbol	Cellular Component	Molecular Function	Biological Process	Kegg Orthology	Nr Description
104889464	3999	2.09023	32.799	3.97192	3.2191e-06	Up	4.8815e-07	LOC104889464	NA	NA	NA	K15078//structure-specific endonuclease subunit SLX1 [EC:3.6.1.-]	XP_019104112.1//1
104898957	1940	441.905	130.36	-1.76124	1.23041e-13	Down	6.7056e-15	LOC104898957	NA	GO:1901363//heterocyclic compound binding;GO:0097159//organic cyclic compound binding;GO:0004672//protein kinase activity;GO:0036094//small molecule binding	GO:0006796//phosphate-containing compound metabolic process	K06632//wee1-like protein kinase [EC:2.7.11.1]	XP_010684401.1//1
104888657	2720	32.145	5.77594	-2.47647	7.80484e-09	Down	7.90469e-10	LOC104888657	GO:0031224//intrinsic component of membrane	GO:0032550//purine ribonucleoside binding;GO:0016772//transferase activity, transferring phosphorus-containing groups	GO:0006464//cellular protein modification process;GO:0006796//phosphate-containing compound metabolic process	K13418//somatic embryogenesis receptor kinase 1 [EC:2.7.10.1 2.7.11.1];K04730//interleukin-1 receptor-associated kinase 1 [EC:2.7.11.1]	XP_010671985.1//1
104891422	1947	405.903	833.565	1.03816	6.59735e-17	Up	2.51234e-18	LOC104891422	NA	NA	NA	K13412//calcium-dependent protein kinase [EC:2.7.11.1]	XP_010675421.1//1
104885944	1216	70.5523	16.7204	-2.07709	9.2601e-07	Down	1.27588e-07	LOC104885944	GO:0031981//nuclear lumen;GO:0015630//microtubule cytoskeleton	GO:0035174//histone serine kinase activity;GO:0032550//purine ribonucleoside binding	GO:0035404//histone-serine phosphorylation	K08850//aurora kinase, other [EC:2.7.11.1]	XP_010668828.1//1
104891848	1179	278.601	56.7263	-2.29611	1.94233e-13	Down	1.07595e-14	LOC104891848	NA	NA	NA	K00924//null	KMT12940.1//1;XP_010675920.1//1
104889620	2928	372.542	159.295	-1.2257	5.12176e-09	Down	5.05623e-10	LOC104889620	NA	NA	NA	K19613//leucine-rich repeat protein SHOC2;K15078//structure-specific endonuclease subunit SLX1 [EC:3.6.1.-]	XP_010673180.1//1
104899633	2073	17.9291	0.532933	-5.0722	4.89641e-07	Down	6.43111e-08	LOC104899633	NA	NA	NA	K13459//disease resistance protein RPS2	XP_010685163.1//1
104893976	3694	10.5707	1.39611	-2.9206	0.0048433	Down	0.00145134	LOC104893976	NA	NA	NA	K19613//leucine-rich repeat protein SHOC2;K15078//structure-specific endonuclease subunit SLX1 [EC:3.6.1.-]	XP_010678423.1//1
104898480	1482	63.672	173.169	1.44345	0.00103988	Up	0.00026385	LOC104898480	NA	NA	NA	K00276//primary-amine oxidase [EC:1.4.3.21]	XP_010683868.1//1
104891584	3437	332.919	163.465	-1.02619	3.31446e-06	Down	5.04589e-07	LOC104891584	NA	NA	NA	K04730//interleukin-1 receptor-associated kinase 1 [EC:2.7.11.1]	XP_010675594.1//1
104891576	3917	61.758	5.01025	-3.62367	8.73483e-09	Down	8.90618e-10	LOC104891576	NA	NA	NA	K13459//disease resistance protein RPS2	XP_010675584.1//1
104896302	2346	201.229	79.1844	-1.34555	0.00414571	Down	0.00122062	LOC104896302	NA	NA	NA	K13420//LRR receptor-like serine/threonine-protein kinase FLS2 [EC:2.7.11.1]	XP_010681334.1//1
104888695	3683	35.2435	12.8978	-1.45024	0.0090735	Down	0.00291706	LOC104888695	NA	NA	NA	K19613//leucine-rich repeat protein SHOC2;K15078//structure-specific endonuclease subunit SLX1 [EC:3.6.1.-]	XP_010672031.1//1
104892205	2861	3153.5	7102.39	1.17135	4.03203e-05	Up	7.58607e-06	LOC104892205	NA	NA	NA	K04733//interleukin-1 receptor-associated kinase 4 [EC:2.7.11.1];K10411//dynein light chain 1, axonemal;K19750//dynein assembly factor 1, axonemal;K17550//protein phosphatase 1 regulatory subunit 7	XP_010676362.1//1
104898210	1883	13.6221	2.69535	-2.3374	3.23214e-05	Down	5.98739e-06	LOC104898210	NA	NA	NA	K14962//COMPASS component SWD2;K00276//primary-amine oxidase [EC:1.4.3.21]	XP_010683556.1//1
104889549	3651	2819.46	1075.04	-1.39102	4.29642e-17	Down	1.60498e-18	LOC104889549	NA	NA	NA	K15078//structure-specific endonuclease subunit SLX1 [EC:3.6.1.-]	XP_010673094.1//1
104887944	1319	127.73	40.3686	-1.6618	0.000487472	Down	0.000114735	LOC104887944	NA	GO:0016301//kinase activity	NA	K04515//calcium/calmodulin-dependent protein kinase (CaM kinase) II [EC:2.7.11.17];K08794//calcium/calmodulin-dependent protein kinase I [EC:2.7.11.17]	XP_010671036.1//1
104888675	3879	66.6674	138.117	1.05084	8.52524e-06	Up	1.40948e-06	LOC104888675	NA	GO:0004674//protein serine/threonine kinase activity	GO:0006796//phosphate-containing compound metabolic process	K08789//microtubule-associated serine/threonine kinase [EC:2.7.11.1]	XP_010672008.1//1
104899628	2040	390.796	62.9839	-2.63336	0.000270347	Down	6.02375e-05	LOC104899628	NA	NA	NA	K13459//disease resistance protein RPS2	XP_010685154.1//1
104886722	2964	1.69125	7.34246	2.11817	0.00682423	Up	0.00212584	LOC104886722	NA	NA	NA	K17609//nucleoredoxin [EC:1.8.1.8]	XP_010669507.1//1
104892400	3757	22.7095	4.75206	-2.25667	3.65944e-06	Down	5.61635e-07	LOC104892400	GO:0016020//membrane	GO:0016772//transferase activity, transferring phosphorus-containing groups	NA	K04730//interleukin-1 receptor-associated kinase 1 [EC:2.7.11.1]	XP_010676626.1//1
104898016	2191	67.8737	11.1922	-2.60035	1.05636e-07	Down	1.24826e-08	LOC104898016	NA	GO:0016491//oxidoreductase activity	GO:0008152//metabolic process	K13420//LRR receptor-like serine/threonine-protein kinase FLS2 [EC:2.7.11.1]	XP_010683309.1//1
104889240	1071	53.2995	1.67485	-4.99202	1.20596e-09	Down	1.08716e-10	LOC104889240	NA	NA	NA	K13416//brassinosteroid insensitive 1-associated receptor kinase 1 [EC:2.7.10.1 2.7.11.1];K13420//LRR receptor-like serine/threonine-protein kinase FLS2 [EC:2.7.11.1]	XP_010672715.1//1
104905930	5461	2731.75	1062.89	-1.36183	5.39176e-10	Down	4.656e-11	LOC104905930	NA	NA	NA	K19613//leucine-rich repeat protein SHOC2	XP_010692888.2//1
104882836	1759	1.1307	10.1725	3.16939	0.000663247	Up	0.000161046	LOC104882836	NA	NA	NA	K04733//interleukin-1 receptor-associated kinase 4 [EC:2.7.11.1]	XP_010665554.1//1
104887050	2190	795.188	276.856	-1.52216	2.10363e-09	Down	1.96369e-10	LOC104887050	NA	GO:1901363//heterocyclic compound binding;GO:0097159//organic cyclic compound binding;GO:0004674//protein serine/threonine kinase activity;GO:0036094//small molecule binding	GO:0006468//protein phosphorylation	K04733//interleukin-1 receptor-associated kinase 4 [EC:2.7.11.1];K04730//interleukin-1 receptor-associated kinase 1 [EC:2.7.11.1]	XP_010669936.1//1
104899947	3083	4.92596	25.2063	2.35531	0.000141741	Up	2.97446e-05	LOC104899947	NA	NA	NA	K04733//interleukin-1 receptor-associated kinase 4 [EC:2.7.11.1];K04730//interleukin-1 receptor-associated kinase 1 [EC:2.7.11.1]	XP_010685541.1//1
104908659	1811	3.5073	17.298	2.30218	1.19094e-05	Up	2.02384e-06	LOC104908659	NA	NA	NA	K13459//disease resistance protein RPS2	XP_010696095.1//1
104889959	2178	9.87224	1.22688	-3.00839	0.00572546	Down	0.00175011	LOC104889959	NA	NA	NA	K08857//NIMA (never in mitosis gene a)-related kinase 1/4/5 [EC:2.7.11.1]	XP_010673603.1//1
104895253	2517	4.31256	0.283385	-3.92771	0.00168346	Down	0.0004466	LOC104895253	NA	NA	NA	K04733//interleukin-1 receptor-associated kinase 4 [EC:2.7.11.1];K04730//interleukin-1 receptor-associated kinase 1 [EC:2.7.11.1]	XP_010680012.1//1
104890581	3114	673.063	125.918	-2.41826	3.10826e-16	Down	1.26981e-17	LOC104890581	NA	NA	NA	K04730//interleukin-1 receptor-associated kinase 1 [EC:2.7.11.1]	XP_010674424.1//1
104887718	4053	5.91941	0.70292	-3.07402	0.000726722	Down	0.000177946	LOC104887718	NA	GO:0016772//transferase activity, transferring phosphorus-containing groups	NA	K13420//LRR receptor-like serine/threonine-protein kinase FLS2 [EC:2.7.11.1]	XP_010670738.1//1
104891314	3262	1246.29	3361.72	1.43157	4.64459e-11	Up	3.43046e-12	LOC104891314	NA	NA	NA	K04733//interleukin-1 receptor-associated kinase 4 [EC:2.7.11.1]	XP_019104641.1//1;XP_010675291.1//1;XP_019104642.1//1
104903832	1565	248.795	1011.37	2.02329	6.84437e-13	Up	4.03365e-14	LOC104903832	NA	NA	NA	K13473//chitin elicitor-binding protein;K13429//chitin elicitor receptor kinase 1	XP_010690258.1//1
104901220	5629	3901.63	837.05	-2.22069	1.07832e-28	Down	1.55885e-30	LOC104901220	NA	NA	NA	K17550//protein phosphatase 1 regulatory subunit 7	XP_019106736.1//1
104905237	2219	344.292	798.583	1.21381	3.746e-11	Up	2.71884e-12	LOC104905237	NA	GO:0004672//protein kinase activity	NA	K00924//null	XP_010692004.1//1
104906416	917	127.538	433.754	1.76595	0.00377018	Up	0.00109601	LOC104906416	NA	NA	NA	K00108//choline dehydrogenase [EC:1.1.99.1];K03363//cell division cycle 20, cofactor of APC complex	XP_010693458.1//1
104883663	4618	92.5535	5.9906	-3.94952	2.78781e-15	Down	1.2661e-16	LOC104883663	NA	NA	NA	K13420//LRR receptor-like serine/threonine-protein kinase FLS2 [EC:2.7.11.1]	XP_010666513.1//1
104898152	3850	97.7669	10.5125	-3.21725	3.27753e-16	Down	1.34316e-17	LOC104898152	GO:0016020//membrane	GO:1901363//heterocyclic compound binding;GO:0097159//organic cyclic compound binding;GO:0004672//protein kinase activity;GO:0036094//small molecule binding;GO:0016491//oxidoreductase activity	GO:0006796//phosphate-containing compound metabolic process	K13420//LRR receptor-like serine/threonine-protein kinase FLS2 [EC:2.7.11.1]	XP_010683484.1//1
104885577	3399	189.118	13.8587	-3.77043	1.37391e-11	Down	9.41521e-13	LOC104885577	GO:0016020//membrane	GO:0016772//transferase activity, transferring phosphorus-containing groups	GO:0008152//metabolic process	K00924//null	XP_010668554.1//1
104888740	4061	88.8624	25.3893	-1.80735	0.00118914	Down	0.000305373	LOC104888740	GO:0016020//membrane	GO:1901363//heterocyclic compound binding;GO:0097159//organic cyclic compound binding;GO:0004672//protein kinase activity;GO:0036094//small molecule binding;GO:0016491//oxidoreductase activity	GO:0006796//phosphate-containing compound metabolic process	K00924//null;K17422//large subunit ribosomal protein L41	XP_010672092.1//1
104888377	2005	31.6185	283.937	3.16673	0.00102614	Up	0.000259927	LOC104888377	NA	NA	NA	K17609//nucleoredoxin [EC:1.8.1.8];K04730//interleukin-1 receptor-associated kinase 1 [EC:2.7.11.1]	XP_019103851.1//1
104900388	1863	2.61815	18.6332	2.83125	8.55191e-07	Up	1.16882e-07	LOC104900388	NA	NA	NA	K19613//leucine-rich repeat protein SHOC2;K13420//LRR receptor-like serine/threonine-protein kinase FLS2 [EC:2.7.11.1]	XP_010686105.2//1
104905440	2935	3330.19	537.812	-2.63043	2.79387e-22	Down	6.44555e-24	LOC104905440	NA	NA	NA	K04733//interleukin-1 receptor-associated kinase 4 [EC:2.7.11.1];K04730//interleukin-1 receptor-associated kinase 1 [EC:2.7.11.1]	XP_019107699.1//1;XP_010692288.1//1
104902336	2037	531.333	16.8008	-4.98302	7.25656e-15	Down	3.4751e-16	LOC104902336	NA	GO:0016628//oxidoreductase activity, acting on the CH-CH group of donors, NAD or NADP as acceptor;GO:0016772//transferase activity, transferring phosphorus-containing groups	GO:0044710//null;GO:0006796//phosphate-containing compound metabolic process	K02984//small subunit ribosomal protein S3Ae;K13420//LRR receptor-like serine/threonine-protein kinase FLS2 [EC:2.7.11.1]	XP_010688371.1//1
104889264	3467	870.341	295.953	-1.55621	1.81518e-16	Down	7.23748e-18	LOC104889264	NA	GO:0004672//protein kinase activity	GO:0050794//regulation of cellular process;GO:0000902//cell morphogenesis;GO:0033993//response to lipid;GO:0014070//response to organic cyclic compound;GO:0009725//response to hormone;GO:0016049//cell growth	K04730//interleukin-1 receptor-associated kinase 1 [EC:2.7.11.1]	XP_010672753.1//1
104884752	2975	2278.15	503.428	-2.17801	5.52682e-14	Down	2.91543e-15	LOC104884752	NA	NA	NA	K00924//null;K04733//interleukin-1 receptor-associated kinase 4 [EC:2.7.11.1];K04730//interleukin-1 receptor-associated kinase 1 [EC:2.7.11.1]	XP_019103215.1//1;XP_010667742.1//1;XP_019103216.1//1
104899453	2448	343.751	80.4382	-2.09541	3.79044e-17	Down	1.41273e-18	LOC104899453	NA	GO:0016301//kinase activity	GO:0006796//phosphate-containing compound metabolic process	K13415//protein brassinosteroid insensitive 1 [EC:2.7.10.1 2.7.11.1]	XP_010684950.1//1
104907110	2883	19.1558	3.94985	-2.27791	0.00490187	Down	0.00147098	LOC104907110	NA	NA	NA	K19613//leucine-rich repeat protein SHOC2;K10406//kinesin family member C2/C3	XP_010694295.1//1
104902670	1941	185.354	27.581	-2.74854	2.18284e-11	Down	1.54521e-12	LOC104902670	NA	NA	NA	K04733//interleukin-1 receptor-associated kinase 4 [EC:2.7.11.1];K04730//interleukin-1 receptor-associated kinase 1 [EC:2.7.11.1]	XP_010688830.1//1
104902467	2236	57.306	13.7486	-2.0594	0.00112444	Down	0.000287271	LOC104902467	NA	GO:0004672//protein kinase activity;GO:0032550//purine ribonucleoside binding	GO:0006464//cellular protein modification process	K08850//aurora kinase, other [EC:2.7.11.1]	XP_019106988.1//1
104902524	2300	282.399	72.9012	-1.95372	1.43647e-10	Down	1.1504e-11	LOC104902524	NA	GO:0016772//transferase activity, transferring phosphorus-containing groups	NA	K04730//interleukin-1 receptor-associated kinase 1 [EC:2.7.11.1]	XP_010688626.1//1
104899969	3250	444.379	203.551	-1.1264	0.000237175	Down	5.22291e-05	LOC104899969	GO:0016020//membrane	GO:0004672//protein kinase activity;GO:0016491//oxidoreductase activity	GO:0006796//phosphate-containing compound metabolic process	K00924//null	XP_010685574.1//1
104890244	2507	17.0715	1.20728	-3.82176	2.79572e-06	Down	4.18225e-07	LOC104890244	NA	NA	NA	K04733//interleukin-1 receptor-associated kinase 4 [EC:2.7.11.1];K04730//interleukin-1 receptor-associated kinase 1 [EC:2.7.11.1]	XP_010673952.1//1
104887178	1791	1021.52	493.208	-1.05044	2.39719e-06	Down	3.54109e-07	LOC104887178	NA	GO:0004672//protein kinase activity	NA	K04733//interleukin-1 receptor-associated kinase 4 [EC:2.7.11.1];K04730//interleukin-1 receptor-associated kinase 1 [EC:2.7.11.1]	XP_010670077.1//1
104898198	2083	53894.7	2918.67	-4.20676	2.32524e-28	Down	3.46059e-30	LOC104898198	NA	GO:0004672//protein kinase activity;GO:0032550//purine ribonucleoside binding	GO:0009738//abscisic acid-activated signaling pathway;GO:0006464//cellular protein modification process;GO:0006796//phosphate-containing compound metabolic process	K07198//5'-AMP-activated protein kinase, catalytic alpha subunit [EC:2.7.11.11]	XP_010683541.1//1
104897500	1706	203.788	54.5818	-1.90058	3.22395e-10	Down	2.69464e-11	LOC104897500	NA	NA	NA	NA	KMT07380.1//1
104888110	4280	166.592	77.5312	-1.10347	3.95768e-05	Down	7.43268e-06	LOC104888110	NA	NA	NA	K19613//leucine-rich repeat protein SHOC2;K15078//structure-specific endonuclease subunit SLX1 [EC:3.6.1.-]	XP_010671277.1//1
104888972	5704	114.675	7.73626	-3.88977	2.46254e-09	Down	2.31972e-10	LOC104888972	NA	NA	NA	K04733//interleukin-1 receptor-associated kinase 4 [EC:2.7.11.1]	XP_010672389.1//1
104894164	2431	933.736	313.929	-1.57258	9.51245e-05	Down	1.92724e-05	LOC104894164	NA	NA	NA	K05681//ATP-binding cassette, subfamily G (WHITE), member 2	XP_010678675.1//1
104897903	3380	33.8317	15.8307	-1.09565	0.000173054	Down	3.69576e-05	LOC104897903	NA	NA	NA	K08819//cyclin-dependent kinase 12/13 [EC:2.7.11.22 2.7.11.23]	XP_010683176.1//1
104906801	2400	253.26	113.246	-1.16115	4.23133e-10	Down	3.58896e-11	LOC104906801	NA	GO:0004672//protein kinase activity;GO:0032550//purine ribonucleoside binding	GO:0006464//cellular protein modification process	K13430//serine/threonine-protein kinase PBS1 [EC:2.7.11.1];K04730//interleukin-1 receptor-associated kinase 1 [EC:2.7.11.1]	XP_010693922.1//1
104892201	2763	608.286	76.1328	-2.99816	9.16977e-19	Down	2.88975e-20	LOC104892201	NA	NA	NA	K04733//interleukin-1 receptor-associated kinase 4 [EC:2.7.11.1];K04730//interleukin-1 receptor-associated kinase 1 [EC:2.7.11.1]	XP_010676354.1//1
104883883	3630	674.47	207.907	-1.69782	0.000328044	Down	7.43938e-05	LOC104883883	NA	NA	NA	K00924//null;K17422//large subunit ribosomal protein L41;K13415//protein brassinosteroid insensitive 1 [EC:2.7.10.1 2.7.11.1]	XP_010666754.1//1
104897284	2772	508.967	1198.73	1.23587	7.84713e-15	Up	3.77131e-16	LOC104897284	NA	NA	NA	K05656//ATP-binding cassette, subfamily B (MDR/TAP), member 9	XP_010682439.1//1
104891871	3415	81.5332	251.327	1.6241	5.10423e-11	Up	3.79825e-12	LOC104891871	NA	NA	NA	K04730//interleukin-1 receptor-associated kinase 1 [EC:2.7.11.1]	XP_010675950.1//1
104891589	1568	32.1421	6.93705	-2.21207	0.000441276	Down	0.00010299	LOC104891589	NA	NA	NA	K13459//disease resistance protein RPS2	XP_010675598.1//1
104904653	3363	1349.57	3065.66	1.18369	2.63358e-05	Up	4.80577e-06	LOC104904653	NA	GO:0016772//transferase activity, transferring phosphorus-containing groups	NA	K04730//interleukin-1 receptor-associated kinase 1 [EC:2.7.11.1]	XP_010691277.1//1
104883009	2745	16.2482	2.1873	-2.89306	8.78972e-05	Down	1.76577e-05	LOC104883009	NA	GO:1901363//heterocyclic compound binding;GO:0097159//organic cyclic compound binding;GO:0004672//protein kinase activity;GO:0036094//small molecule binding	GO:0006796//phosphate-containing compound metabolic process	K04733//interleukin-1 receptor-associated kinase 4 [EC:2.7.11.1];K00276//primary-amine oxidase [EC:1.4.3.21];K04730//interleukin-1 receptor-associated kinase 1 [EC:2.7.11.1]	XP_010665750.2//1
104904403	2589	54.0633	157.639	1.54391	2.39771e-05	Up	4.33633e-06	LOC104904403	NA	NA	NA	K04730//interleukin-1 receptor-associated kinase 1 [EC:2.7.11.1]	XP_019107575.1//1;XP_010690948.1//1
104887147	1613	4.22559	254.443	5.91205	1.24664e-24	Up	2.37632e-26	LOC104887147	GO:0030529//intracellular ribonucleoprotein complex	GO:0004674//protein serine/threonine kinase activity;GO:0032550//purine ribonucleoside binding	GO:0006464//cellular protein modification process;GO:0006796//phosphate-containing compound metabolic process	K04688//ribosomal protein S6 kinase beta [EC:2.7.11.1]	XP_010670046.1//1
104897601	2816	217.782	49.2474	-2.14477	2.06304e-14	Down	1.04252e-15	LOC104897601	NA	NA	NA	K13418//somatic embryogenesis receptor kinase 1 [EC:2.7.10.1 2.7.11.1];K04730//interleukin-1 receptor-associated kinase 1 [EC:2.7.11.1]	XP_010682822.1//1
104889257	3084	3986.59	1055.55	-1.91716	4.33813e-14	Down	2.26619e-15	LOC104889257	GO:0031224//intrinsic component of membrane	GO:0016301//kinase activity;GO:0016628//oxidoreductase activity, acting on the CH-CH group of donors, NAD or NADP as acceptor;GO:0032550//purine ribonucleoside binding	GO:0006464//cellular protein modification process;GO:0044710//null;GO:0006796//phosphate-containing compound metabolic process	K00924//null	XP_010672746.1//1
104897492	1245	304.58	58.7367	-2.37449	1.61138e-07	Down	1.95426e-08	LOC104897492	NA	GO:0016628//oxidoreductase activity, acting on the CH-CH group of donors, NAD or NADP as acceptor;GO:0016772//transferase activity, transferring phosphorus-containing groups	GO:0044710//null;GO:0006796//phosphate-containing compound metabolic process	K13418//somatic embryogenesis receptor kinase 1 [EC:2.7.10.1 2.7.11.1];K13416//brassinosteroid insensitive 1-associated receptor kinase 1 [EC:2.7.10.1 2.7.11.1]	XP_010682678.1//1
104897961	3115	2009.29	494.082	-2.02387	4.41309e-23	Down	9.48486e-25	LOC104897961	NA	NA	NA	K13420//LRR receptor-like serine/threonine-protein kinase FLS2 [EC:2.7.11.1]	XP_010683241.1//1
104894302	3492	144.697	31.6705	-2.19183	8.16858e-06	Down	1.34459e-06	LOC104894302	NA	GO:0003824//catalytic activity	NA	K13420//LRR receptor-like serine/threonine-protein kinase FLS2 [EC:2.7.11.1]	XP_010678806.1//1
104901911	3611	278.286	75.6974	-1.87825	1.02279e-09	Down	9.11567e-11	LOC104901911	GO:0031224//intrinsic component of membrane	GO:0016628//oxidoreductase activity, acting on the CH-CH group of donors, NAD or NADP as acceptor;GO:0004702//signal transducer, downstream of receptor, with serine/threonine kinase activity;GO:0032550//purine ribonucleoside binding	GO:0006468//protein phosphorylation;GO:0044710//null	K00924//null	XP_010687839.1//1
104900943	2808	1193.29	413.158	-1.53018	1.36416e-11	Down	9.33677e-13	LOC104900943	GO:0016020//membrane	GO:0016772//transferase activity, transferring phosphorus-containing groups	NA	K04730//interleukin-1 receptor-associated kinase 1 [EC:2.7.11.1]	XP_010686780.1//1
104890611	1476	53.8922	324.117	2.58836	1.42258e-21	Up	3.49426e-23	LOC104890611	NA	NA	NA	K13420//LRR receptor-like serine/threonine-protein kinase FLS2 [EC:2.7.11.1]	KMT20649.1//1
104896351	2162	6.43128	0.412198	-3.9637	0.00015296	Down	3.22683e-05	LOC104896351	NA	NA	NA	K13420//LRR receptor-like serine/threonine-protein kinase FLS2 [EC:2.7.11.1]	XP_010681399.1//1
104893883	2392	1186.4	582.2	-1.02701	9.77471e-09	Down	1.00331e-09	LOC104893883	NA	GO:0004672//protein kinase activity	NA	K17592//sacsin;K08819//cyclin-dependent kinase 12/13 [EC:2.7.11.22 2.7.11.23]	XP_010678314.1//1
104903056	2844	2597.24	5583.86	1.10429	1.30287e-20	Up	3.45025e-22	LOC104903056	NA	NA	NA	K19750//dynein assembly factor 1, axonemal;K17550//protein phosphatase 1 regulatory subunit 7	XP_010689332.1//1
104889855	3021	154.135	62.1169	-1.31114	3.88138e-11	Down	2.82372e-12	LOC104889855	NA	NA	NA	K04733//interleukin-1 receptor-associated kinase 4 [EC:2.7.11.1];K00276//primary-amine oxidase [EC:1.4.3.21];K04730//interleukin-1 receptor-associated kinase 1 [EC:2.7.11.1]	XP_010673486.1//1
104901955	3843	42.8232	16.5564	-1.371	0.00151348	Down	0.000396669	LOC104901955	NA	NA	NA	K15078//structure-specific endonuclease subunit SLX1 [EC:3.6.1.-]	XP_010687892.1//1
104892838	1391	188.588	438.231	1.21645	0.00783594	Up	0.00247743	LOC104892838	NA	GO:0004672//protein kinase activity;GO:0032550//purine ribonucleoside binding	GO:0006464//cellular protein modification process;GO:0006796//phosphate-containing compound metabolic process	K14498//serine/threonine-protein kinase SRK2 [EC:2.7.11.1]	XP_010677149.1//1
104899223	4001	38.854	6.1412	-2.66147	0.000215118	Down	4.68857e-05	LOC104899223	NA	GO:0004672//protein kinase activity	GO:0016310//phosphorylation	K13420//LRR receptor-like serine/threonine-protein kinase FLS2 [EC:2.7.11.1]	XP_010684678.1//1
104888190	2901	359.816	12.42	-4.85652	4.46032e-46	Down	1.78793e-48	LOC104888190	NA	GO:0016772//transferase activity, transferring phosphorus-containing groups	NA	K04730//interleukin-1 receptor-associated kinase 1 [EC:2.7.11.1]	XP_010671388.1//1
104891975	2729	162.788	5.4656	-4.89647	1.87961e-19	Down	5.5226e-21	LOC104891975	NA	NA	NA	K10406//kinesin family member C2/C3;K13420//LRR receptor-like serine/threonine-protein kinase FLS2 [EC:2.7.11.1]	XP_010676065.2//1
104896762	2520	208.994	55.3422	-1.91701	8.04008e-11	Down	6.18177e-12	LOC104896762	NA	GO:0016301//kinase activity	NA	K08286//protein-serine/threonine kinase [EC:2.7.11.-]	XP_010681851.1//1
104906650	1919	111.376	19.7403	-2.49622	1.00744e-09	Down	8.96174e-11	LOC104906650	NA	GO:0016772//transferase activity, transferring phosphorus-containing groups	NA	K04733//interleukin-1 receptor-associated kinase 4 [EC:2.7.11.1];K04730//interleukin-1 receptor-associated kinase 1 [EC:2.7.11.1];K13416//brassinosteroid insensitive 1-associated receptor kinase 1 [EC:2.7.10.1 2.7.11.1]	XP_010693739.1//1
104899663	2518	4325.99	1988.47	-1.12137	5.23768e-13	Down	3.04656e-14	LOC104899663	NA	NA	NA	K04730//interleukin-1 receptor-associated kinase 1 [EC:2.7.11.1]	XP_010685195.1//1
104897824	3594	3064.57	373.721	-3.03565	2.53926e-22	Down	5.82568e-24	LOC104897824	GO:0031224//intrinsic component of membrane	GO:0016628//oxidoreductase activity, acting on the CH-CH group of donors, NAD or NADP as acceptor;GO:0004702//signal transducer, downstream of receptor, with serine/threonine kinase activity;GO:0032550//purine ribonucleoside binding	GO:0006468//protein phosphorylation;GO:0044710//null	K00924//null	XP_010683073.1//1
104882936	2612	178.057	19.1331	-3.2182	4.40062e-06	Down	6.8635e-07	LOC104882936	NA	GO:0016301//kinase activity	NA	K04733//interleukin-1 receptor-associated kinase 4 [EC:2.7.11.1];K04730//interleukin-1 receptor-associated kinase 1 [EC:2.7.11.1]	XP_010665661.1//1;XP_010665662.1//1;XP_019102787.1//1
104900241	2145	495.79	128.189	-1.95145	0.000669192	Down	0.000162661	LOC104900241	NA	GO:0016301//kinase activity;GO:0032550//purine ribonucleoside binding	GO:0006464//cellular protein modification process	K04424//sterile alpha motif and leucine zipper containing kinase AZK [EC:2.7.11.25];K17535//serine/threonine-protein kinase TNNI3K [EC:2.7.11.1];K04365//B-Raf proto-oncogene serine/threonine-protein kinase [EC:2.7.11.1]	XP_010685925.1//1
104883021	3401	387.595	74.6297	-2.37673	7.11716e-08	Down	8.2037e-09	LOC104883021	NA	NA	NA	K04733//interleukin-1 receptor-associated kinase 4 [EC:2.7.11.1];K04730//interleukin-1 receptor-associated kinase 1 [EC:2.7.11.1]	XP_010665762.1//1
104889241	955	194.158	17.6456	-3.45985	1.62685e-09	Down	1.49574e-10	LOC104889241	NA	NA	NA	K13420//LRR receptor-like serine/threonine-protein kinase FLS2 [EC:2.7.11.1]	XP_010672716.1//1
104903540	2506	82.6693	17.6882	-2.22456	0.000100042	Down	2.03581e-05	LOC104903540	NA	NA	NA	K04733//interleukin-1 receptor-associated kinase 4 [EC:2.7.11.1];K04730//interleukin-1 receptor-associated kinase 1 [EC:2.7.11.1]	XP_010689887.1//1
104889955	1549	1749.02	614.445	-1.50919	0.00887466	Down	0.00284633	LOC104889955	NA	GO:0016301//kinase activity	NA	K08286//protein-serine/threonine kinase [EC:2.7.11.-];K08282//non-specific serine/threonine protein kinase [EC:2.7.11.1]	XP_010673599.1//1
104903032	2829	33.6524	1.89154	-4.15308	8.99767e-12	Down	5.98182e-13	LOC104903032	NA	NA	NA	K04730//interleukin-1 receptor-associated kinase 1 [EC:2.7.11.1]	XP_010689302.1//1
104891970	2609	72.7372	1.61213	-5.49565	1.05078e-10	Down	8.23148e-12	LOC104891970	NA	NA	NA	K10406//kinesin family member C2/C3;K13420//LRR receptor-like serine/threonine-protein kinase FLS2 [EC:2.7.11.1]	XP_010676061.2//1
104893143	1924	0.715787	6.87175	3.26307	0.000670342	Up	0.000162969	LOC104893143	NA	GO:0004672//protein kinase activity;GO:0032550//purine ribonucleoside binding	GO:0006464//cellular protein modification process	K04733//interleukin-1 receptor-associated kinase 4 [EC:2.7.11.1];K04730//interleukin-1 receptor-associated kinase 1 [EC:2.7.11.1]	XP_010677528.1//1
104900104	2469	102.262	47.251	-1.11385	0.000471773	Down	0.00011061	LOC104900104	NA	NA	NA	K04733//interleukin-1 receptor-associated kinase 4 [EC:2.7.11.1];K00924//null;K04730//interleukin-1 receptor-associated kinase 1 [EC:2.7.11.1]	XP_010685749.1//1
104894871	2588	1744.69	360.791	-2.27374	2.32339e-26	Down	3.87397e-28	LOC104894871	NA	NA	NA	K04730//interleukin-1 receptor-associated kinase 1 [EC:2.7.11.1]	XP_010679522.1//1
104903579	1628	364.309	77.0327	-2.24162	4.26204e-05	Down	8.06061e-06	LOC104903579	NA	NA	NA	K04733//interleukin-1 receptor-associated kinase 4 [EC:2.7.11.1];K04730//interleukin-1 receptor-associated kinase 1 [EC:2.7.11.1]	XP_010689939.1//1
104904950	2944	1449.77	485.24	-1.57905	1.09237e-09	Down	9.78239e-11	LOC104904950	NA	NA	NA	K04733//interleukin-1 receptor-associated kinase 4 [EC:2.7.11.1];K04730//interleukin-1 receptor-associated kinase 1 [EC:2.7.11.1]	XP_010691679.1//1
104898312	4261	1649	811.447	-1.02302	1.73359e-06	Down	2.5101e-07	LOC104898312	NA	NA	NA	K19613//leucine-rich repeat protein SHOC2;K15078//structure-specific endonuclease subunit SLX1 [EC:3.6.1.-]	XP_010683669.1//1
104894268	1722	400.91	1.89232	-7.72697	3.01629e-46	Down	1.19623e-48	LOC104894268	NA	GO:0004672//protein kinase activity;GO:0032550//purine ribonucleoside binding	GO:0006464//cellular protein modification process	K04424//sterile alpha motif and leucine zipper containing kinase AZK [EC:2.7.11.25];K17535//serine/threonine-protein kinase TNNI3K [EC:2.7.11.1];K04365//B-Raf proto-oncogene serine/threonine-protein kinase [EC:2.7.11.1]	XP_010678756.1//1;XP_010678755.1//1
104904544	3049	499.446	1688.73	1.75754	3.23144e-08	Up	3.5663e-09	LOC104904544	NA	NA	NA	K13466//EIX receptor 1/2;K13420//LRR receptor-like serine/threonine-protein kinase FLS2 [EC:2.7.11.1]	XP_010691124.1//1;XP_010691123.1//1;XP_010691121.1//1
104902314	4384	265.36	548.375	1.04721	0.00111458	Up	0.000284514	LOC104902314	NA	NA	NA	K04730//interleukin-1 receptor-associated kinase 1 [EC:2.7.11.1]	XP_010688349.1//1
104904647	4253	389.376	74.4508	-2.38681	3.88877e-18	Down	1.32998e-19	LOC104904647	GO:0031224//intrinsic component of membrane	GO:0016301//kinase activity;GO:0016791//phosphatase activity;GO:0032550//purine ribonucleoside binding	GO:0006464//cellular protein modification process	K13420//LRR receptor-like serine/threonine-protein kinase FLS2 [EC:2.7.11.1]	XP_010691266.1//1
104894362	3164	804.77	1622.26	1.01135	6.81474e-20	Up	1.92963e-21	LOC104894362	NA	GO:0004672//protein kinase activity;GO:0016772//transferase activity, transferring phosphorus-containing groups	NA	K08867//WNK lysine deficient protein kinase [EC:2.7.11.1]	XP_010678881.1//1;XP_019105289.1//1;XP_010678882.1//1
104899820	3690	558.442	54.831	-3.34834	4.62305e-08	Down	5.179e-09	LOC104899820	NA	GO:0016772//transferase activity, transferring phosphorus-containing groups	NA	K04733//interleukin-1 receptor-associated kinase 4 [EC:2.7.11.1];K13430//serine/threonine-protein kinase PBS1 [EC:2.7.11.1];K04730//interleukin-1 receptor-associated kinase 1 [EC:2.7.11.1]	XP_010685402.1//1
104898046	2356	708.009	290.997	-1.28276	3.22715e-08	Down	3.56019e-09	LOC104898046	NA	NA	NA	K04730//interleukin-1 receptor-associated kinase 1 [EC:2.7.11.1]	XP_010683354.1//1
104898134	2063	155.686	65.1591	-1.25661	0.00737174	Down	0.00231652	LOC104898134	NA	NA	NA	K08818//cell division cycle 2-like [EC:2.7.11.22]	XP_010683459.1//1
104891637	4892	266.449	76.5435	-1.79951	4.28226e-06	Down	6.65848e-07	LOC104891637	NA	NA	NA	K13459//disease resistance protein RPS2	XP_019104681.1//1
104889624	2436	51.193	205.637	2.00608	3.07165e-05	Up	5.67437e-06	LOC104889624	NA	NA	NA	K14497//protein phosphatase 2C [EC:3.1.3.16];K17609//nucleoredoxin [EC:1.8.1.8];K19613//leucine-rich repeat protein SHOC2	XP_010673185.1//1
104896981	3498	452.115	1508.32	1.73818	9.04549e-06	Up	1.50244e-06	LOC104896981	NA	GO:0004672//protein kinase activity	GO:0016310//phosphorylation	K04730//interleukin-1 receptor-associated kinase 1 [EC:2.7.11.1];K13420//LRR receptor-like serine/threonine-protein kinase FLS2 [EC:2.7.11.1]	XP_019105894.1//1
104908612	4447	14.4152	4.81905	-1.58077	0.00670395	Down	0.00208456	LOC104908612	GO:0016020//membrane;GO:0044464//cell part	GO:1901363//heterocyclic compound binding;GO:0097159//organic cyclic compound binding;GO:0016787//hydrolase activity;GO:0004672//protein kinase activity;GO:0036094//small molecule binding;GO:0016491//oxidoreductase activity	GO:0006796//phosphate-containing compound metabolic process	K13415//protein brassinosteroid insensitive 1 [EC:2.7.10.1 2.7.11.1]	XP_010675503.1//1
104908567	2151	365.719	102.553	-1.83436	0.00024069	Down	5.31262e-05	LOC104908567	GO:0016020//membrane	GO:0004674//protein serine/threonine kinase activity;GO:0032550//purine ribonucleoside binding	GO:0006464//cellular protein modification process;GO:0006952//defense response;GO:0008219//cell death;GO:0006796//phosphate-containing compound metabolic process;GO:0010227//floral organ abscission	K04730//interleukin-1 receptor-associated kinase 1 [EC:2.7.11.1];K13416//brassinosteroid insensitive 1-associated receptor kinase 1 [EC:2.7.10.1 2.7.11.1]	XP_010695988.1//1
104905013	8534	248.03	1010.78	2.02689	0.000163105	Up	3.45755e-05	LOC104905013	NA	NA	NA	K13428//LRR receptor-like serine/threonine-protein kinase EFR [EC:2.7.11.1]	XP_019107212.1//1
104891847	3212	271.487	76.7027	-1.82353	1.41544e-05	Down	2.44699e-06	LOC104891847	NA	NA	NA	K00924//null	XP_010675918.1//1
104903106	3945	78.0734	16.3297	-2.25734	2.34579e-07	Down	2.92699e-08	LOC104903106	NA	NA	NA	K13420//LRR receptor-like serine/threonine-protein kinase FLS2 [EC:2.7.11.1]	XP_010689394.1//1
104898062	3043	127.179	32.6625	-1.96116	0.0076443	Down	0.00241097	LOC104898062	NA	NA	NA	K13457//disease resistance protein RPM1	XP_010683371.1//1
104903508	1913	353.94	69.5788	-2.34679	1.32871e-21	Down	3.24104e-23	LOC104903508	NA	GO:0004672//protein kinase activity;GO:0032550//purine ribonucleoside binding	GO:0006464//cellular protein modification process	K04733//interleukin-1 receptor-associated kinase 4 [EC:2.7.11.1]	XP_010689851.1//1;XP_010689849.1//1
104888531	3452	460.411	1688.81	1.87501	1.61311e-22	Up	3.63895e-24	LOC104888531	NA	GO:0003824//catalytic activity	NA	K04730//interleukin-1 receptor-associated kinase 1 [EC:2.7.11.1]	XP_010671850.1//1
104902474	2981	2205.52	552.814	-1.99625	9.00225e-07	Down	1.23651e-07	LOC104902474	NA	NA	NA	K02984//small subunit ribosomal protein S3Ae;K13420//LRR receptor-like serine/threonine-protein kinase FLS2 [EC:2.7.11.1]	XP_010688564.1//1
104893998	2745	1035.47	256.903	-2.01099	5.2459e-12	Down	3.39362e-13	LOC104893998	NA	GO:0004672//protein kinase activity;GO:0032550//purine ribonucleoside binding	GO:0006464//cellular protein modification process	K08819//cyclin-dependent kinase 12/13 [EC:2.7.11.22 2.7.11.23]	XP_010678451.1//1
104895469	4566	134.291	59.0867	-1.18446	0.00988575	Down	0.00320939	LOC104895469	NA	NA	NA	K04733//interleukin-1 receptor-associated kinase 4 [EC:2.7.11.1];K04730//interleukin-1 receptor-associated kinase 1 [EC:2.7.11.1]	XP_010680299.1//1;XP_010680291.1//1;XP_019104828.1//1
104891681	1347	6.15813	35.0612	2.50931	4.63729e-06	Up	7.25552e-07	LOC104891681	NA	NA	NA	K01188//beta-glucosidase [EC:3.2.1.21];K17422//large subunit ribosomal protein L41	XP_010675711.1//1
104889236	1442	32.8103	0.408823	-6.32653	1.39057e-09	Down	1.26427e-10	LOC104889236	NA	NA	NA	K01188//beta-glucosidase [EC:3.2.1.21];K13420//LRR receptor-like serine/threonine-protein kinase FLS2 [EC:2.7.11.1]	XP_010672711.1//1
104884918	1422	108.788	344.937	1.66481	1.49126e-05	Up	2.58824e-06	LOC104884918	NA	NA	NA	K08867//WNK lysine deficient protein kinase [EC:2.7.11.1]	XP_010667922.1//1
104895076	3050	1990.41	538.914	-1.88494	4.68893e-10	Down	4.00308e-11	LOC104895076	NA	NA	NA	K19613//leucine-rich repeat protein SHOC2;K15078//structure-specific endonuclease subunit SLX1 [EC:3.6.1.-]	XP_010679788.1//1
104895522	2026	67.6454	300.264	2.15017	2.55025e-12	Up	1.58779e-13	LOC104895522	NA	NA	NA	K04733//interleukin-1 receptor-associated kinase 4 [EC:2.7.11.1];K04730//interleukin-1 receptor-associated kinase 1 [EC:2.7.11.1]	XP_010680362.1//1
104900279	2159	2925.65	6222.1	1.08865	0.00973858	Up	0.00315663	LOC104900279	NA	GO:1901363//heterocyclic compound binding;GO:0097159//organic cyclic compound binding;GO:0004674//protein serine/threonine kinase activity;GO:0036094//small molecule binding	GO:0050896//response to stimulus;GO:0006796//phosphate-containing compound metabolic process	K07198//5'-AMP-activated protein kinase, catalytic alpha subunit [EC:2.7.11.11];K12761//carbon catabolite-derepressing protein kinase [EC:2.7.11.1]	XP_010685969.1//1
104892563	3103	571.049	125.036	-2.19127	1.9847e-11	Down	1.39733e-12	LOC104892563	NA	NA	NA	K20359//PRA1 family protein 1;K13415//protein brassinosteroid insensitive 1 [EC:2.7.10.1 2.7.11.1]	XP_010676828.1//1
104908500	2712	994.667	372.24	-1.41798	1.13535e-16	Down	4.42036e-18	LOC104908500	GO:0031224//intrinsic component of membrane;GO:0005618//cell wall;GO:0009532//plastid stroma	GO:0004672//protein kinase activity;GO:0016628//oxidoreductase activity, acting on the CH-CH group of donors, NAD or NADP as acceptor;GO:0032550//purine ribonucleoside binding	GO:0006464//cellular protein modification process;GO:0044710//null	K00924//null;K04730//interleukin-1 receptor-associated kinase 1 [EC:2.7.11.1]	XP_010695919.1//1
104897396	2090	420.086	865.195	1.04234	6.0306e-06	Up	9.66696e-07	LOC104897396	NA	GO:0016772//transferase activity, transferring phosphorus-containing groups	NA	K04733//interleukin-1 receptor-associated kinase 4 [EC:2.7.11.1];K04730//interleukin-1 receptor-associated kinase 1 [EC:2.7.11.1];K13436//pto-interacting protein 1 [EC:2.7.11.1]	XP_010682600.1//1
104890456	3575	207.414	58.7804	-1.8191	2.13494e-10	Down	1.74073e-11	LOC104890456	GO:0031224//intrinsic component of membrane	GO:0004672//protein kinase activity;GO:0032550//purine ribonucleoside binding	GO:0006464//cellular protein modification process;GO:0006796//phosphate-containing compound metabolic process	K00924//null	XP_019104470.1//1
104896575	2549	60.5408	1.29713	-5.54451	1.34537e-10	Down	1.07285e-11	LOC104896575	NA	NA	NA	K04733//interleukin-1 receptor-associated kinase 4 [EC:2.7.11.1];K04730//interleukin-1 receptor-associated kinase 1 [EC:2.7.11.1]	XP_010681642.1//1
104899519	2950	820.667	329.618	-1.316	0.00016423	Down	3.48279e-05	LOC104899519	NA	NA	NA	K19613//leucine-rich repeat protein SHOC2;K10406//kinesin family member C2/C3	XP_010685023.1//1
104896021	1525	3720.3	11220.4	1.59264	1.66903e-14	Up	8.31312e-16	LOC104896021	NA	GO:0004672//protein kinase activity;GO:0032550//purine ribonucleoside binding	GO:0006464//cellular protein modification process;GO:0006796//phosphate-containing compound metabolic process	K14498//serine/threonine-protein kinase SRK2 [EC:2.7.11.1]	XP_010680996.1//1
104905712	3231	26.9298	7.69647	-1.80693	0.000910926	Down	0.000228101	LOC104905712	NA	NA	NA	K13428//LRR receptor-like serine/threonine-protein kinase EFR [EC:2.7.11.1]	XP_010692622.1//1
104887228	2696	98.8875	38.1701	-1.37334	1.11533e-06	Down	1.55813e-07	LOC104887228	NA	NA	NA	K04733//interleukin-1 receptor-associated kinase 4 [EC:2.7.11.1];K04730//interleukin-1 receptor-associated kinase 1 [EC:2.7.11.1]	XP_010670123.1//1
104906872	3028	242.605	61.8709	-1.97128	2.84255e-06	Down	4.26321e-07	LOC104906872	NA	NA	NA	K04730//interleukin-1 receptor-associated kinase 1 [EC:2.7.11.1]	XP_010694005.1//1
104898003	2540	295.502	15.597	-4.24383	2.66065e-22	Down	6.12688e-24	LOC104898003	NA	GO:0004672//protein kinase activity	NA	K04733//interleukin-1 receptor-associated kinase 4 [EC:2.7.11.1];K04730//interleukin-1 receptor-associated kinase 1 [EC:2.7.11.1]	XP_010683296.1//1
104903789	3773	236.706	757.039	1.67727	9.35268e-18	Up	3.31033e-19	LOC104903789	NA	NA	NA	K04730//interleukin-1 receptor-associated kinase 1 [EC:2.7.11.1]	XP_010690203.1//1
104889519	3437	2.50337	18.4873	2.8846	0.00680088	Up	0.0021177	LOC104889519	NA	GO:0004672//protein kinase activity	GO:0008152//metabolic process	K13428//LRR receptor-like serine/threonine-protein kinase EFR [EC:2.7.11.1]	XP_010673059.1//1
104890252	3052	436.873	143.036	-1.61084	5.7095e-13	Down	3.33318e-14	LOC104890252	NA	NA	NA	K04733//interleukin-1 receptor-associated kinase 4 [EC:2.7.11.1];K04730//interleukin-1 receptor-associated kinase 1 [EC:2.7.11.1]	XP_019104436.1//1;XP_010673968.2//1
104890944	3039	85.6785	40.7084	-1.07361	0.0027049	Down	0.000756796	LOC104890944	NA	NA	NA	K13457//disease resistance protein RPM1	XP_010674864.2//1
104901713	1218	585.32	286.403	-1.03118	6.89401e-18	Down	2.41952e-19	LOC104901713	NA	NA	NA	K10268//F-box and leucine-rich repeat protein 2/20	XP_010687614.1//1
104886553	3931	241.454	48.6566	-2.31104	5.14819e-11	Down	3.83535e-12	LOC104886553	GO:0031224//intrinsic component of membrane	GO:0004672//protein kinase activity;GO:0016628//oxidoreductase activity, acting on the CH-CH group of donors, NAD or NADP as acceptor;GO:0032550//purine ribonucleoside binding	GO:0006464//cellular protein modification process;GO:0044710//null;GO:0006796//phosphate-containing compound metabolic process	K04733//interleukin-1 receptor-associated kinase 4 [EC:2.7.11.1];K00924//null	XP_019103041.1//1;XP_010669304.1//1
104902802	3259	6.36613	32.3051	2.34327	0.00656715	Up	0.00203652	LOC104902802	NA	GO:1901363//heterocyclic compound binding;GO:0097159//organic cyclic compound binding;GO:0004672//protein kinase activity;GO:0036094//small molecule binding	GO:0006796//phosphate-containing compound metabolic process	K04733//interleukin-1 receptor-associated kinase 4 [EC:2.7.11.1];K04730//interleukin-1 receptor-associated kinase 1 [EC:2.7.11.1]	XP_010689007.1//1
104883893	2731	983.047	401.599	-1.2915	1.5801e-08	Down	1.66433e-09	LOC104883893	NA	GO:0016301//kinase activity	NA	K04420//mitogen-activated protein kinase kinase kinase 2 [EC:2.7.11.25];K04421//mitogen-activated protein kinase kinase kinase 3 [EC:2.7.11.25];K11228//mitogen-activated protein kinase kinase kinase [EC:2.7.11.25]	XP_010666764.1//1;XP_010666763.1//1
104899268	1769	11.9881	1.19248	-3.32956	0.000128021	Down	2.66851e-05	LOC104899268	NA	GO:0016772//transferase activity, transferring phosphorus-containing groups	NA	K04733//interleukin-1 receptor-associated kinase 4 [EC:2.7.11.1];K04730//interleukin-1 receptor-associated kinase 1 [EC:2.7.11.1]	XP_010684734.1//1;XP_010684731.1//1
104898400	4106	629.169	272.028	-1.20969	1.41533e-21	Down	3.4644e-23	LOC104898400	NA	GO:0016740//transferase activity	NA	K08286//protein-serine/threonine kinase [EC:2.7.11.-]	XP_010683785.1//1
104892432	2603	641.683	1620.94	1.3369	2.02105e-07	Up	2.49938e-08	LOC104892432	GO:0016020//membrane	GO:0016301//kinase activity;GO:0016491//oxidoreductase activity	GO:0006796//phosphate-containing compound metabolic process	K13418//somatic embryogenesis receptor kinase 1 [EC:2.7.10.1 2.7.11.1];K04730//interleukin-1 receptor-associated kinase 1 [EC:2.7.11.1];K13416//brassinosteroid insensitive 1-associated receptor kinase 1 [EC:2.7.10.1 2.7.11.1]	XP_010676668.1//1;XP_010676667.1//1
104888882	2685	278.246	41.4777	-2.74595	1.53405e-09	Down	1.40648e-10	LOC104888882	NA	NA	NA	K04733//interleukin-1 receptor-associated kinase 4 [EC:2.7.11.1];K04730//interleukin-1 receptor-associated kinase 1 [EC:2.7.11.1]	XP_010672294.1//1;XP_019104181.1//1;XP_010672296.1//1;XP_010672295.1//1
104905951	2974	6.78034	0.393883	-4.10552	5.48621e-05	Down	1.05844e-05	LOC104905951	NA	NA	NA	K20359//PRA1 family protein 1;K13415//protein brassinosteroid insensitive 1 [EC:2.7.10.1 2.7.11.1]	XP_010692915.1//1
104888123	2895	274.018	1184.27	2.11166	3.41004e-13	Up	1.94423e-14	LOC104888123	NA	GO:0016301//kinase activity;GO:0005488//binding	GO:0006796//phosphate-containing compound metabolic process	K04730//interleukin-1 receptor-associated kinase 1 [EC:2.7.11.1]	XP_010671293.1//1
104903408	1872	2450.14	1023.62	-1.25918	2.0555e-18	Down	6.78446e-20	LOC104903408	GO:0009536//plastid	GO:0004672//protein kinase activity;GO:0032550//purine ribonucleoside binding	GO:0006464//cellular protein modification process;GO:0008104//protein localization;GO:0043401//steroid hormone mediated signaling pathway;GO:0006796//phosphate-containing compound metabolic process	K14502//protein brassinosteroid insensitive 2 [EC:2.7.11.1]	XP_010689734.1//1
104898524	2510	1545.7	634.474	-1.28462	0.000105551	Down	2.15918e-05	LOC104898524	NA	GO:0016301//kinase activity	GO:0006796//phosphate-containing compound metabolic process	K04730//interleukin-1 receptor-associated kinase 1 [EC:2.7.11.1]	XP_010683918.1//1
104883276	642	75.8443	17.6155	-2.10619	2.48206e-09	Down	2.34022e-10	LOC104883276	NA	NA	NA	K13466//EIX receptor 1/2;K19613//leucine-rich repeat protein SHOC2;K13023//carboxypeptidase N regulatory subunit;K10406//kinesin family member C2/C3	XP_019102869.1//1
104899339	2178	10.2472	0.563636	-4.18432	0.000939756	Down	0.000235961	LOC104899339	NA	GO:0016772//transferase activity, transferring phosphorus-containing groups	NA	K13429//chitin elicitor receptor kinase 1	XP_010684812.1//1
104888806	1362	719.225	246.463	-1.54508	0.00976138	Down	0.00316443	LOC104888806	NA	NA	NA	K15078//structure-specific endonuclease subunit SLX1 [EC:3.6.1.-]	XP_010672192.1//1
104892819	3418	176.45	362.127	1.03723	2.53808e-11	Up	1.80642e-12	LOC104892819	NA	NA	NA	K02214//cell division control protein 7 [EC:2.7.11.1]	XP_010677129.1//1;XP_010677130.1//1
104904980	1656	1615.28	76.3236	-4.40351	3.82015e-48	Down	1.25438e-50	LOC104904980	NA	NA	NA	K02984//small subunit ribosomal protein S3Ae;K13420//LRR receptor-like serine/threonine-protein kinase FLS2 [EC:2.7.11.1]	KMT01171.1//1
104887168	3823	543.571	63.5052	-3.09752	4.21815e-20	Down	1.17461e-21	LOC104887168	NA	NA	NA	K13420//LRR receptor-like serine/threonine-protein kinase FLS2 [EC:2.7.11.1]	XP_010670069.1//1
104900283	1931	666.869	1693.01	1.34411	1.25097e-06	Up	1.76291e-07	LOC104900283	NA	GO:0004672//protein kinase activity;GO:0004702//signal transducer, downstream of receptor, with serine/threonine kinase activity;GO:0032550//purine ribonucleoside binding	GO:0016310//phosphorylation;GO:0006468//protein phosphorylation	K08867//WNK lysine deficient protein kinase [EC:2.7.11.1]	XP_010685972.1//1;XP_019106586.1//1;XP_010685973.1//1
104891495	2402	29.5631	5.80727	-2.34787	0.00232206	Down	0.000638392	LOC104891495	NA	NA	NA	K04730//interleukin-1 receptor-associated kinase 1 [EC:2.7.11.1]	XP_010675502.1//1
104904543	3132	194.472	49.5991	-1.97118	7.42575e-06	Down	1.21377e-06	LOC104904543	NA	NA	NA	K13420//LRR receptor-like serine/threonine-protein kinase FLS2 [EC:2.7.11.1]	XP_010691120.1//1
104898698	1541	68.8539	140.733	1.03135	4.55763e-05	Up	8.66436e-06	LOC104898698	NA	GO:1901363//heterocyclic compound binding;GO:0097159//organic cyclic compound binding;GO:0004672//protein kinase activity;GO:0036094//small molecule binding	NA	K04733//interleukin-1 receptor-associated kinase 4 [EC:2.7.11.1]	XP_010684104.1//1
104885030	3272	214.941	1269	2.56168	2.21741e-13	Up	1.23872e-14	LOC104885030	NA	GO:0004672//protein kinase activity	GO:0008152//metabolic process	K00924//null	XP_010668040.1//1
104891141	1995	573.422	204.2	-1.48961	4.06204e-10	Down	3.4301e-11	LOC104891141	GO:0031225//anchored component of membrane	NA	GO:0044036//cell wall macromolecule metabolic process	K13473//chitin elicitor-binding protein;K13429//chitin elicitor receptor kinase 1	XP_010675099.1//1
104890501	2277	13.599	2.70632	-2.32909	0.00429983	Down	0.00127088	LOC104890501	NA	NA	NA	K04733//interleukin-1 receptor-associated kinase 4 [EC:2.7.11.1];K04730//interleukin-1 receptor-associated kinase 1 [EC:2.7.11.1]	XP_010674312.1//1
104887386	3502	676.698	1394.19	1.04284	1.99837e-14	Up	1.00643e-15	LOC104887386	NA	GO:0016301//kinase activity	GO:0044237//cellular metabolic process	K04733//interleukin-1 receptor-associated kinase 4 [EC:2.7.11.1];K04730//interleukin-1 receptor-associated kinase 1 [EC:2.7.11.1]	XP_010670307.1//1;XP_010670312.1//1
104892250	1764	4.20775	242.372	5.84803	8.43383e-23	Up	1.8558e-24	LOC104892250	NA	GO:0004702//signal transducer, downstream of receptor, with serine/threonine kinase activity;GO:0032550//purine ribonucleoside binding	GO:0006464//cellular protein modification process;GO:0006796//phosphate-containing compound metabolic process	K04371//mitogen-activated protein kinase 1/3 [EC:2.7.11.24]	XP_010676423.1//1
104890367	2690	348.837	59.2721	-2.55713	2.77328e-08	Down	3.01454e-09	LOC104890367	NA	NA	NA	K14571//ribosome biogenesis ATPase	XP_010674134.1//1
104889235	1460	103.254	0.906457	-6.83174	2.21568e-21	Down	5.50848e-23	LOC104889235	NA	NA	NA	K01188//beta-glucosidase [EC:3.2.1.21];K13420//LRR receptor-like serine/threonine-protein kinase FLS2 [EC:2.7.11.1]	XP_010672709.1//1
104899617	2179	605.633	132.167	-2.19608	1.43237e-08	Down	1.4959e-09	LOC104899617	NA	NA	NA	K13459//disease resistance protein RPS2	XP_010685134.1//1
104890465	2104	375.059	896.508	1.2572	2.09545e-14	Up	1.05979e-15	LOC104890465	NA	GO:0046872//metal ion binding;GO:0004672//protein kinase activity;GO:0032550//purine ribonucleoside binding	GO:0006464//cellular protein modification process;GO:0006796//phosphate-containing compound metabolic process	K13412//calcium-dependent protein kinase [EC:2.7.11.1]	XP_010674273.1//1
104887188	2858	822.124	315.246	-1.38288	6.18518e-08	Down	7.0846e-09	LOC104887188	NA	NA	NA	K04733//interleukin-1 receptor-associated kinase 4 [EC:2.7.11.1];K00276//primary-amine oxidase [EC:1.4.3.21];K04730//interleukin-1 receptor-associated kinase 1 [EC:2.7.11.1]	XP_010670088.1//1
104907749	2543	204.768	15.7276	-3.70262	1.12908e-16	Down	4.38149e-18	LOC104907749	NA	NA	NA	K04733//interleukin-1 receptor-associated kinase 4 [EC:2.7.11.1];K04730//interleukin-1 receptor-associated kinase 1 [EC:2.7.11.1]	XP_010695030.1//1
104887690	3571	763.849	273.504	-1.48173	6.8931e-06	Down	1.11759e-06	LOC104887690	NA	NA	NA	K19613//leucine-rich repeat protein SHOC2;K15078//structure-specific endonuclease subunit SLX1 [EC:3.6.1.-];K12818//ATP-dependent RNA helicase DHX8/PRP22 [EC:3.6.4.13]	XP_010670698.1//1
104888343	2002	202.635	1.50932	-7.06884	1.87853e-18	Down	6.14427e-20	LOC104888343	NA	NA	NA	K05681//ATP-binding cassette, subfamily G (WHITE), member 2	XP_010671584.1//1
104891611	3952	30.5819	7.91439	-1.95013	2.68983e-05	Down	4.91625e-06	LOC104891611	NA	NA	NA	K13459//disease resistance protein RPS2	XP_010675620.1//1
104901759	2964	1043.85	309.752	-1.75274	2.6225e-24	Down	5.17789e-26	LOC104901759	GO:0031224//intrinsic component of membrane	GO:0004672//protein kinase activity;GO:0032550//purine ribonucleoside binding	GO:0006464//cellular protein modification process;GO:0006796//phosphate-containing compound metabolic process	K13418//somatic embryogenesis receptor kinase 1 [EC:2.7.10.1 2.7.11.1]	XP_010687666.1//1;XP_010687665.1//1
104885827	6739	218.107	69.3373	-1.65334	0.0018089	Down	0.00048443	LOC104885827	GO:0016020//membrane	GO:0004672//protein kinase activity	GO:0016310//phosphorylation	K00924//null	XP_010668734.2//1
104901402	3998	204.065	60.0584	-1.76459	3.30409e-12	Down	2.08813e-13	LOC104901402	NA	NA	NA	K17422//large subunit ribosomal protein L41;K13420//LRR receptor-like serine/threonine-protein kinase FLS2 [EC:2.7.11.1]	XP_010687276.1//1
104904209	1892	2804.41	5787.58	1.04526	1.8229e-05	Up	3.20738e-06	LOC104904209	NA	NA	NA	K07198//5'-AMP-activated protein kinase, catalytic alpha subunit [EC:2.7.11.11]	XP_010690725.1//1
104902400	1745	1277.62	294.766	-2.11582	5.77421e-13	Down	3.37588e-14	LOC104902400	NA	GO:0004672//protein kinase activity;GO:0032550//purine ribonucleoside binding	GO:0006464//cellular protein modification process;GO:0006796//phosphate-containing compound metabolic process	K04733//interleukin-1 receptor-associated kinase 4 [EC:2.7.11.1];K01534//Cd2+/Zn2+-exporting ATPase [EC:3.6.3.3 3.6.3.5];K04730//interleukin-1 receptor-associated kinase 1 [EC:2.7.11.1]	XP_010688473.1//1
104894411	3732	482.608	80.2804	-2.58773	2.03344e-07	Down	2.51644e-08	LOC104894411	NA	NA	NA	K04733//interleukin-1 receptor-associated kinase 4 [EC:2.7.11.1]	XP_019105268.1//1
104894981	2353	46.3442	0.81116	-5.83626	5.679e-16	Down	2.37816e-17	LOC104894981	NA	GO:0016491//oxidoreductase activity	GO:0008152//metabolic process	K13420//LRR receptor-like serine/threonine-protein kinase FLS2 [EC:2.7.11.1]	XP_010679672.1//1
104894549	2206	26.5512	8.58441	-1.62899	0.000345907	Down	7.89023e-05	LOC104894549	NA	GO:1901363//heterocyclic compound binding;GO:0097159//organic cyclic compound binding;GO:0004674//protein serine/threonine kinase activity;GO:0036094//small molecule binding	GO:0006468//protein phosphorylation	K08857//NIMA (never in mitosis gene a)-related kinase 1/4/5 [EC:2.7.11.1]	XP_010679108.1//1
104904069	4183	215.076	484.729	1.17234	0.0014925	Up	0.000390786	LOC104904069	NA	NA	NA	K19613//leucine-rich repeat protein SHOC2;K15078//structure-specific endonuclease subunit SLX1 [EC:3.6.1.-]	XP_010690548.1//1
104897654	2022	295.354	53.8466	-2.45552	0.000300953	Down	6.76343e-05	LOC104897654	NA	GO:0004672//protein kinase activity;GO:0032550//purine ribonucleoside binding	GO:0006464//cellular protein modification process;GO:0006796//phosphate-containing compound metabolic process	K04730//interleukin-1 receptor-associated kinase 1 [EC:2.7.11.1]	XP_010682893.1//1;XP_010682892.1//1
104883041	1885	836.515	121.494	-2.78351	1.07364e-38	Down	7.3255e-41	LOC104883041	NA	GO:1901363//heterocyclic compound binding;GO:0097159//organic cyclic compound binding;GO:0004672//protein kinase activity;GO:0036094//small molecule binding;GO:0032550//purine ribonucleoside binding	GO:0006464//cellular protein modification process;GO:0006796//phosphate-containing compound metabolic process	K04733//interleukin-1 receptor-associated kinase 4 [EC:2.7.11.1];K04730//interleukin-1 receptor-associated kinase 1 [EC:2.7.11.1]	XP_010665794.1//1;XP_010665786.1//1
104889475	1593	107.999	39.2439	-1.46048	0.000126554	Down	2.63255e-05	LOC104889475	NA	NA	NA	K08286//protein-serine/threonine kinase [EC:2.7.11.-];K08282//non-specific serine/threonine protein kinase [EC:2.7.11.1]	XP_010673003.1//1
104889283	3689	108.524	14.5664	-2.8973	6.24384e-14	Down	3.31496e-15	LOC104889283	NA	NA	NA	K04733//interleukin-1 receptor-associated kinase 4 [EC:2.7.11.1];K04730//interleukin-1 receptor-associated kinase 1 [EC:2.7.11.1];K19329//WW domain-containing oxidoreductase	XP_019104220.1//1
104886949	785	51.6086	432.434	3.0668	1.3636e-05	Up	2.34981e-06	LOC104886949	NA	NA	NA	NA	XP_010669812.1//1
104899848	3837	1451.3	434.33	-1.74048	1.58126e-09	Down	1.45045e-10	LOC104899848	NA	NA	NA	K00924//null	XP_010685432.1//1
104902087	2011	188.785	31.9068	-2.56481	0.000683518	Down	0.000166464	LOC104902087	NA	GO:0004674//protein serine/threonine kinase activity	GO:0006796//phosphate-containing compound metabolic process	K08286//protein-serine/threonine kinase [EC:2.7.11.-]	XP_010688055.1//1
104897501	3054	85.9002	27.8232	-1.62637	1.06136e-05	Down	1.78734e-06	LOC104897501	NA	GO:0004672//protein kinase activity;GO:0005488//binding	GO:0009987//cellular process	K04730//interleukin-1 receptor-associated kinase 1 [EC:2.7.11.1]	XP_010682688.1//1
104898195	1978	1890.47	740.601	-1.35198	0.00356485	Down	0.00102963	LOC104898195	NA	GO:1901363//heterocyclic compound binding;GO:0097159//organic cyclic compound binding;GO:0004672//protein kinase activity;GO:0036094//small molecule binding	GO:0006796//phosphate-containing compound metabolic process	K12761//carbon catabolite-derepressing protein kinase [EC:2.7.11.1]	XP_010683537.1//1
104902126	2762	465.02	80.0855	-2.53768	2.18184e-29	Down	2.95874e-31	LOC104902126	GO:0016020//membrane	GO:0004672//protein kinase activity;GO:0032550//purine ribonucleoside binding	GO:0009653//anatomical structure morphogenesis;GO:0000226//microtubule cytoskeleton organization;GO:0016129//phytosteroid biosynthetic process;GO:0042546//cell wall biogenesis;GO:0006073//cellular glucan metabolic process;GO:0060918//auxin transport;GO:0032535//regulation of cellular component size;GO:0006464//cellular protein modification process;GO:0071555//cell wall organization;GO:0006637//ac…	K04733//interleukin-1 receptor-associated kinase 4 [EC:2.7.11.1];K04730//interleukin-1 receptor-associated kinase 1 [EC:2.7.11.1]	XP_010688116.1//1
104884658	3352	767.625	340.803	-1.17146	2.46304e-05	Down	4.46184e-06	LOC104884658	NA	NA	NA	K19613//leucine-rich repeat protein SHOC2;K15078//structure-specific endonuclease subunit SLX1 [EC:3.6.1.-]	XP_010667646.1//1;XP_019102633.1//1
104891123	2396	825.883	348.039	-1.24669	3.4146e-11	Down	2.47104e-12	LOC104891123	NA	GO:1901363//heterocyclic compound binding;GO:0097159//organic cyclic compound binding;GO:0004674//protein serine/threonine kinase activity;GO:0036094//small molecule binding	GO:0006468//protein phosphorylation	K08857//NIMA (never in mitosis gene a)-related kinase 1/4/5 [EC:2.7.11.1]	XP_010675075.1//1
104887142	2543	487.553	97.0353	-2.32898	3.70414e-08	Down	4.11641e-09	LOC104887142	NA	GO:0016301//kinase activity	GO:0008152//metabolic process	K04730//interleukin-1 receptor-associated kinase 1 [EC:2.7.11.1]	XP_010670041.1//1
104894318	4043	245.226	4.33714	-5.82123	1.92575e-30	Down	2.42258e-32	LOC104894318	GO:0016020//membrane	GO:1901363//heterocyclic compound binding;GO:0097159//organic cyclic compound binding;GO:0004672//protein kinase activity;GO:0036094//small molecule binding;GO:0016491//oxidoreductase activity	GO:0006796//phosphate-containing compound metabolic process	K00924//null;K17422//large subunit ribosomal protein L41	XP_010678827.1//1
104896305	2636	1649.8	723.289	-1.18965	1.1355e-05	Down	1.92478e-06	LOC104896305	GO:0031224//intrinsic component of membrane	GO:0004672//protein kinase activity;GO:0016628//oxidoreductase activity, acting on the CH-CH group of donors, NAD or NADP as acceptor;GO:0032550//purine ribonucleoside binding	GO:0006464//cellular protein modification process;GO:0044710//null;GO:0006796//phosphate-containing compound metabolic process	K13418//somatic embryogenesis receptor kinase 1 [EC:2.7.10.1 2.7.11.1]	XP_010681338.1//1
104894593	1289	133.894	287.361	1.10178	1.25043e-05	Up	2.13719e-06	LOC104894593	GO:0009536//plastid	GO:0016301//kinase activity;GO:0032550//purine ribonucleoside binding	GO:0009058//biosynthetic process;GO:0006796//phosphate-containing compound metabolic process	K00876//uridine kinase [EC:2.7.1.48];K17065//dynamin 1-like protein [EC:3.6.5.5]	XP_010679166.1//1
104895519	2920	98.3239	747.527	2.92651	1.60628e-28	Up	2.37652e-30	LOC104895519	NA	NA	NA	K04733//interleukin-1 receptor-associated kinase 4 [EC:2.7.11.1];K04730//interleukin-1 receptor-associated kinase 1 [EC:2.7.11.1]	XP_010680359.1//1
104904498	1169	931.734	1902.4	1.02983	8.94872e-18	Up	3.16354e-19	LOC104904498	NA	GO:0016772//transferase activity, transferring phosphorus-containing groups	NA	K04733//interleukin-1 receptor-associated kinase 4 [EC:2.7.11.1];K04730//interleukin-1 receptor-associated kinase 1 [EC:2.7.11.1]	XP_010691064.1//1
104893110	1865	449.608	7.45657	-5.91401	7.262e-38	Down	5.14069e-40	LOC104893110	NA	GO:0016772//transferase activity, transferring phosphorus-containing groups	NA	K04733//interleukin-1 receptor-associated kinase 4 [EC:2.7.11.1]	XP_010677489.1//1
104908713	3317	661.867	253.64	-1.38376	6.12551e-09	Down	6.12029e-10	LOC104908713	NA	GO:1901363//heterocyclic compound binding;GO:0097159//organic cyclic compound binding;GO:0004672//protein kinase activity;GO:0036094//small molecule binding	GO:0006468//protein phosphorylation	K04733//interleukin-1 receptor-associated kinase 4 [EC:2.7.11.1];K04730//interleukin-1 receptor-associated kinase 1 [EC:2.7.11.1]	XP_010696164.1//1
104889619	3476	8.71058	47.2036	2.43805	0.00822157	Up	0.00261477	LOC104889619	NA	NA	NA	K19613//leucine-rich repeat protein SHOC2;K15078//structure-specific endonuclease subunit SLX1 [EC:3.6.1.-]	XP_010673179.1//1;XP_019103820.1//1
104889436	3072	1473.63	412.272	-1.8377	2.17624e-09	Down	2.0361e-10	LOC104889436	NA	GO:0016772//transferase activity, transferring phosphorus-containing groups	NA	K04733//interleukin-1 receptor-associated kinase 4 [EC:2.7.11.1];K04730//interleukin-1 receptor-associated kinase 1 [EC:2.7.11.1]	XP_019104237.1//1
104897357	3171	2139.5	539.34	-1.98801	6.9263e-27	Down	1.11648e-28	LOC104897357	GO:0031224//intrinsic component of membrane	GO:0004672//protein kinase activity;GO:0032550//purine ribonucleoside binding	GO:0006464//cellular protein modification process;GO:0006796//phosphate-containing compound metabolic process	K13418//somatic embryogenesis receptor kinase 1 [EC:2.7.10.1 2.7.11.1]	XP_010682518.1//1
104899329	3052	591.878	290.474	-1.02689	1.57079e-07	Down	1.90237e-08	LOC104899329	NA	NA	NA	K04733//interleukin-1 receptor-associated kinase 4 [EC:2.7.11.1];K13430//serine/threonine-protein kinase PBS1 [EC:2.7.11.1];K04730//interleukin-1 receptor-associated kinase 1 [EC:2.7.11.1]	XP_010684802.1//1
104896619	2687	2347.44	5604.72	1.25555	6.10003e-20	Up	1.72466e-21	LOC104896619	NA	GO:0017111//nucleoside-triphosphatase activity;GO:0032550//purine ribonucleoside binding	GO:0009154//purine ribonucleotide catabolic process	K05681//ATP-binding cassette, subfamily G (WHITE), member 2	XP_010681685.1//1
104897845	1306	92.6019	233.488	1.33424	1.09315e-07	Up	1.29686e-08	LOC104897845	GO:0043231//intracellular membrane-bounded organelle;GO:0015630//microtubule cytoskeleton;GO:0044427//chromosomal part	GO:0035174//histone serine kinase activity;GO:0032550//purine ribonucleoside binding	GO:0035404//histone-serine phosphorylation	K08850//aurora kinase, other [EC:2.7.11.1]	XP_010683102.1//1
104905536	4244	99.8754	35.5687	-1.48952	0.000189075	Down	4.07418e-05	LOC104905536	NA	NA	NA	K19613//leucine-rich repeat protein SHOC2;K15078//structure-specific endonuclease subunit SLX1 [EC:3.6.1.-]	XP_010692422.1//1
104887285	2541	1075.74	81.6054	-3.72053	3.36023e-20	Down	9.2854e-22	LOC104887285	NA	NA	NA	K17422//large subunit ribosomal protein L41	XP_015582702.1//1;XP_010670200.1//1
104885224	1696	2274.56	648.884	-1.80956	6.04734e-13	Down	3.54846e-14	LOC104885224	NA	NA	NA	K04733//interleukin-1 receptor-associated kinase 4 [EC:2.7.11.1];K13430//serine/threonine-protein kinase PBS1 [EC:2.7.11.1]	XP_019103326.1//1
104906627	3504	1979.49	293.117	-2.75558	6.32833e-24	Down	1.28995e-25	LOC104906627	NA	NA	NA	K00924//null	XP_010693707.1//1
104896570	2070	1522.75	592.348	-1.36217	3.79279e-12	Down	2.418e-13	LOC104896570	NA	NA	NA	K04733//interleukin-1 receptor-associated kinase 4 [EC:2.7.11.1];K04730//interleukin-1 receptor-associated kinase 1 [EC:2.7.11.1]	XP_010681636.1//1
104883019	3173	532.99	173.123	-1.62231	9.52167e-08	Down	1.11621e-08	LOC104883019	NA	GO:1901363//heterocyclic compound binding;GO:0097159//organic cyclic compound binding;GO:0004672//protein kinase activity;GO:0036094//small molecule binding	GO:0006796//phosphate-containing compound metabolic process	K04733//interleukin-1 receptor-associated kinase 4 [EC:2.7.11.1];K04730//interleukin-1 receptor-associated kinase 1 [EC:2.7.11.1]	XP_010665760.1//1;XP_010665759.1//1
104890218	3110	243.88	113.302	-1.10599	6.13496e-11	Down	4.62542e-12	LOC104890218	NA	GO:0016491//oxidoreductase activity	GO:0008152//metabolic process	K13420//LRR receptor-like serine/threonine-protein kinase FLS2 [EC:2.7.11.1]	XP_010673918.1//1
104900621	3493	2555.27	618.181	-2.04737	2.35905e-18	Down	7.88699e-20	LOC104900621	GO:0016020//membrane	GO:1901363//heterocyclic compound binding;GO:0097159//organic cyclic compound binding;GO:0004672//protein kinase activity;GO:0036094//small molecule binding	GO:0006796//phosphate-containing compound metabolic process	K00924//null	XP_010686396.1//1
104887710	3733	165.637	28.4682	-2.5406	3.77746e-19	Down	1.14693e-20	LOC104887710	NA	NA	NA	K13420//LRR receptor-like serine/threonine-protein kinase FLS2 [EC:2.7.11.1]	XP_010670727.1//1
104888896	3474	806.975	308.884	-1.38546	4.48608e-07	Down	5.86346e-08	LOC104888896	NA	NA	NA	K13459//disease resistance protein RPS2	XP_010672308.1//1
104883086	2913	22.3003	59.1852	1.40818	0.00276869	Up	0.000777359	LOC104883086	NA	GO:0016301//kinase activity	GO:0009987//cellular process	K04733//interleukin-1 receptor-associated kinase 4 [EC:2.7.11.1];K04730//interleukin-1 receptor-associated kinase 1 [EC:2.7.11.1]	XP_010665844.1//1
104890791	2550	27.5003	2.24421	-3.61517	3.78273e-07	Down	4.89416e-08	LOC104890791	NA	NA	NA	K04733//interleukin-1 receptor-associated kinase 4 [EC:2.7.11.1];K04730//interleukin-1 receptor-associated kinase 1 [EC:2.7.11.1]	XP_010674686.1//1
104886687	2651	57.2073	1.96258	-4.86538	1.05107e-17	Down	3.7426e-19	LOC104886687	NA	GO:0016628//oxidoreductase activity, acting on the CH-CH group of donors, NAD or NADP as acceptor	GO:0044710//null	K02984//small subunit ribosomal protein S3Ae;K13415//protein brassinosteroid insensitive 1 [EC:2.7.10.1 2.7.11.1]	XP_010669462.1//1
104906850	3037	27.6404	2.03084	-3.76663	2.4696e-08	Down	2.65916e-09	LOC104906850	NA	NA	NA	K04730//interleukin-1 receptor-associated kinase 1 [EC:2.7.11.1]	XP_010693981.1//1
104895109	1790	45.4705	9.95176	-2.19191	0.00451248	Down	0.00134281	LOC104895109	NA	NA	NA	K13420//LRR receptor-like serine/threonine-protein kinase FLS2 [EC:2.7.11.1]	XP_010679829.1//1
104887930	2357	1469.28	543.722	-1.43416	3.75578e-09	Down	3.64207e-10	LOC104887930	NA	GO:0004674//protein serine/threonine kinase activity;GO:0032550//purine ribonucleoside binding	GO:0006464//cellular protein modification process;GO:0007154//cell communication;GO:0006796//phosphate-containing compound metabolic process	K07198//5'-AMP-activated protein kinase, catalytic alpha subunit [EC:2.7.11.11]	XP_010671024.1//1;XP_010671031.1//1
104900433	1473	56.0055	237.282	2.08296	7.54028e-06	Up	1.2341e-06	LOC104900433	NA	NA	NA	K04421//mitogen-activated protein kinase kinase kinase 3 [EC:2.7.11.25];K11228//mitogen-activated protein kinase kinase kinase [EC:2.7.11.25]	XP_019106200.1//1
104889690	3368	89.8844	7.62743	-3.5588	8.45756e-06	Down	1.39649e-06	LOC104889690	NA	NA	NA	K00924//null;K13415//protein brassinosteroid insensitive 1 [EC:2.7.10.1 2.7.11.1]	XP_010673272.1//1

## Sheet: 40 days 12°C vs 0 days
Supplementary File 1.4. List of differentially expressed (LFC > |1| & adjusted p-value < 0.01) pathogen receptor/plant-resistance genes in 40 days 12°C roots vs fresh roots (0 days)
GeneID	Length	SB0-Expression	SB40_12-Expression	log2FoldChange(40 days 12°C/0 days)	Padj	Up/Down-Regulation	Pvalue	Symbol	Cellular Component	Molecular Function	Biological Process	Kegg Orthology	Nr Description
104900503	2390	601.486	246.032	-1.28968	3.54318e-21	Down	6.01567e-23	LOC104900503	GO:0031224//intrinsic component of membrane	GO:0004672//protein kinase activity;GO:0032550//purine ribonucleoside binding	GO:0006464//cellular protein modification process;GO:0006796//phosphate-containing compound metabolic process	K13418//somatic embryogenesis receptor kinase 1 [EC:2.7.10.1 2.7.11.1]	XP_010686227.1//1
104889464	3999	2.19296	19.8676	3.17947	0.000316008	Up	5.95581e-05	LOC104889464	NA	NA	NA	K15078//structure-specific endonuclease subunit SLX1 [EC:3.6.1.-]	XP_019104112.1//1
104885944	1216	76.9883	5.99129	-3.6837	2.86279e-18	Down	6.89284e-20	LOC104885944	GO:0031981//nuclear lumen;GO:0015630//microtubule cytoskeleton	GO:0035174//histone serine kinase activity;GO:0032550//purine ribonucleoside binding	GO:0035404//histone-serine phosphorylation	K08850//aurora kinase, other [EC:2.7.11.1]	XP_010668828.1//1
104891848	1179	301.879	66.467	-2.18326	1.10624e-10	Down	6.75108e-12	LOC104891848	NA	NA	NA	K00924//null	KMT12940.1//1;XP_010675920.1//1
104889620	2928	403.706	137.245	-1.55655	4.05561e-07	Down	4.20699e-08	LOC104889620	NA	NA	NA	K19613//leucine-rich repeat protein SHOC2;K15078//structure-specific endonuclease subunit SLX1 [EC:3.6.1.-]	XP_010673180.1//1
104889185	3115	1373.43	424.628	-1.69352	8.97484e-20	Down	1.77324e-21	LOC104889185	NA	NA	NA	K04733//interleukin-1 receptor-associated kinase 4 [EC:2.7.11.1];K04730//interleukin-1 receptor-associated kinase 1 [EC:2.7.11.1]	XP_010672642.1//1
104899633	2073	19.168	2.36548	-3.01849	0.00121461	Down	0.000264604	LOC104899633	NA	NA	NA	K13459//disease resistance protein RPS2	XP_010685163.1//1
104893976	3694	11.6783	1.10526	-3.40137	2.79234e-05	Down	4.13663e-06	LOC104893976	NA	NA	NA	K19613//leucine-rich repeat protein SHOC2;K15078//structure-specific endonuclease subunit SLX1 [EC:3.6.1.-]	XP_010678423.1//1
104898480	1482	70.7638	408.895	2.53065	2.01511e-10	Up	1.28147e-11	LOC104898480	NA	NA	NA	K00276//primary-amine oxidase [EC:1.4.3.21]	XP_010683868.1//1
104891576	3917	66.9352	9.3701	-2.83663	3.45699e-07	Down	3.54378e-08	LOC104891576	NA	NA	NA	K13459//disease resistance protein RPS2	XP_010675584.1//1
104896302	2346	218.32	39.8515	-2.45373	6.47098e-08	Down	5.90837e-09	LOC104896302	NA	NA	NA	K13420//LRR receptor-like serine/threonine-protein kinase FLS2 [EC:2.7.11.1]	XP_010681334.1//1
104901059	2456	145.402	422.736	1.53971	3.78146e-26	Up	3.89741e-28	LOC104901059	NA	NA	NA	K04733//interleukin-1 receptor-associated kinase 4 [EC:2.7.11.1];K04730//interleukin-1 receptor-associated kinase 1 [EC:2.7.11.1]	XP_010686904.1//1
104900059	2623	56.8817	165.911	1.54437	0.000495842	Up	9.7841e-05	LOC104900059	NA	GO:0004672//protein kinase activity;GO:0005488//binding	GO:0009987//cellular process	K04730//interleukin-1 receptor-associated kinase 1 [EC:2.7.11.1]	XP_010685694.1//1
104909064	1776	1651.86	693.693	-1.25173	2.92794e-21	Down	4.92102e-23	LOC104909064	NA	GO:0004672//protein kinase activity;GO:0032550//purine ribonucleoside binding	GO:0006464//cellular protein modification process;GO:0006796//phosphate-containing compound metabolic process	K04368//mitogen-activated protein kinase kinase 1 [EC:2.7.12.2]	XP_010696552.1//1
104904402	4147	114.893	26.3363	-2.12516	0.000505072	Down	9.99215e-05	LOC104904402	NA	NA	NA	K13428//LRR receptor-like serine/threonine-protein kinase EFR [EC:2.7.11.1]	XP_010690942.1//1
104892400	3757	24.7686	10.1495	-1.28711	0.00231038	Down	0.000543235	LOC104892400	GO:0016020//membrane	GO:0016772//transferase activity, transferring phosphorus-containing groups	NA	K04730//interleukin-1 receptor-associated kinase 1 [EC:2.7.11.1]	XP_010676626.1//1
104889240	1071	58.0723	0.694813	-6.38508	2.5421e-12	Down	1.22305e-13	LOC104889240	NA	NA	NA	K13416//brassinosteroid insensitive 1-associated receptor kinase 1 [EC:2.7.10.1 2.7.11.1];K13420//LRR receptor-like serine/threonine-protein kinase FLS2 [EC:2.7.11.1]	XP_010672715.1//1
104905930	5461	2967.99	1055.67	-1.49133	4.13792e-14	Down	1.59267e-15	LOC104905930	NA	NA	NA	K19613//leucine-rich repeat protein SHOC2	XP_010692888.2//1
104882836	1759	1.23189	13.6248	3.46729	3.14437e-05	Up	4.71058e-06	LOC104882836	NA	NA	NA	K04733//interleukin-1 receptor-associated kinase 4 [EC:2.7.11.1]	XP_010665554.1//1
104890516	2896	1151.53	2458.26	1.09409	8.70613e-05	Up	1.44053e-05	LOC104890516	NA	GO:0004674//protein serine/threonine kinase activity	GO:0009987//cellular process	K08818//cell division cycle 2-like [EC:2.7.11.22]	XP_010674334.1//1
104887050	2190	864.33	425.797	-1.02142	7.93627e-05	Down	1.30093e-05	LOC104887050	NA	GO:1901363//heterocyclic compound binding;GO:0097159//organic cyclic compound binding;GO:0004674//protein serine/threonine kinase activity;GO:0036094//small molecule binding	GO:0006468//protein phosphorylation	K04733//interleukin-1 receptor-associated kinase 4 [EC:2.7.11.1];K04730//interleukin-1 receptor-associated kinase 1 [EC:2.7.11.1]	XP_010669936.1//1
104889959	2178	10.6112	1.27449	-3.05759	0.00576009	Down	0.0015199	LOC104889959	NA	NA	NA	K08857//NIMA (never in mitosis gene a)-related kinase 1/4/5 [EC:2.7.11.1]	XP_010673603.1//1
104895253	2517	4.68401	0.308365	-3.92503	0.00103101	Down	0.000220814	LOC104895253	NA	NA	NA	K04733//interleukin-1 receptor-associated kinase 4 [EC:2.7.11.1];K04730//interleukin-1 receptor-associated kinase 1 [EC:2.7.11.1]	XP_010680012.1//1
104890581	3114	732.646	190.203	-1.94557	1.52375e-16	Down	4.45726e-18	LOC104890581	NA	NA	NA	K04730//interleukin-1 receptor-associated kinase 1 [EC:2.7.11.1]	XP_010674424.1//1
104887718	4053	6.43177	0.572898	-3.48887	0.000277645	Down	5.15205e-05	LOC104887718	NA	GO:0016772//transferase activity, transferring phosphorus-containing groups	NA	K13420//LRR receptor-like serine/threonine-protein kinase FLS2 [EC:2.7.11.1]	XP_010670738.1//1
104896046	2807	373.678	820.794	1.13522	3.49683e-14	Up	1.33395e-15	LOC104896046	NA	GO:0016740//transferase activity	NA	K04730//interleukin-1 receptor-associated kinase 1 [EC:2.7.11.1];K13428//LRR receptor-like serine/threonine-protein kinase EFR [EC:2.7.11.1]	KMT08604.1//1
104899870	1166	87.697	30.091	-1.5432	0.00750858	Down	0.00205351	LOC104899870	NA	GO:0016772//transferase activity, transferring phosphorus-containing groups	NA	K04733//interleukin-1 receptor-associated kinase 4 [EC:2.7.11.1];K13418//somatic embryogenesis receptor kinase 1 [EC:2.7.10.1 2.7.11.1];K04730//interleukin-1 receptor-associated kinase 1 [EC:2.7.11.1]	XP_010685462.1//1;XP_010685461.1//1
104905237	2219	374.038	817.624	1.12825	4.05544e-12	Up	1.99971e-13	LOC104905237	NA	GO:0004672//protein kinase activity	NA	K00924//null	XP_010692004.1//1
104906416	917	137.181	557.043	2.02171	2.12544e-05	Up	3.06141e-06	LOC104906416	NA	NA	NA	K00108//choline dehydrogenase [EC:1.1.99.1];K03363//cell division cycle 20, cofactor of APC complex	XP_010693458.1//1
104883663	4618	100.277	27.8793	-1.84673	0.000294803	Down	5.51708e-05	LOC104883663	NA	NA	NA	K13420//LRR receptor-like serine/threonine-protein kinase FLS2 [EC:2.7.11.1]	XP_010666513.1//1
104898152	3850	106.161	30.7529	-1.78746	3.82458e-07	Down	3.94839e-08	LOC104898152	GO:0016020//membrane	GO:1901363//heterocyclic compound binding;GO:0097159//organic cyclic compound binding;GO:0004672//protein kinase activity;GO:0036094//small molecule binding;GO:0016491//oxidoreductase activity	GO:0006796//phosphate-containing compound metabolic process	K13420//LRR receptor-like serine/threonine-protein kinase FLS2 [EC:2.7.11.1]	XP_010683484.1//1
104885577	3399	204.637	35.3623	-2.53279	3.20809e-06	Down	3.94992e-07	LOC104885577	GO:0016020//membrane	GO:0016772//transferase activity, transferring phosphorus-containing groups	GO:0008152//metabolic process	K00924//null	XP_010668554.1//1
104889951	1610	7.81131	1.36617	-2.51543	0.0026115	Down	0.000622971	LOC104889951	NA	NA	NA	K13420//LRR receptor-like serine/threonine-protein kinase FLS2 [EC:2.7.11.1]	XP_010673595.1//1
104894970	1209	204.431	795.464	1.96018	1.25511e-08	Up	1.02092e-09	LOC104894970	NA	GO:0005515//protein binding;GO:0016301//kinase activity	GO:0019932//second-messenger-mediated signaling;GO:0006464//cellular protein modification process;GO:0006950//response to stress;GO:0051707//response to other organism;GO:0009755//hormone-mediated signaling pathway;GO:0009628//response to abiotic stimulus;GO:0009694//jasmonic acid metabolic process	K12761//carbon catabolite-derepressing protein kinase [EC:2.7.11.1]	XP_010679662.1//1
109133521	3205	406.022	100.052	-2.0208	7.68549e-05	Down	1.25522e-05	LOC109133521	NA	NA	NA	K04730//interleukin-1 receptor-associated kinase 1 [EC:2.7.11.1]	XP_010694018.1//1
104900388	1863	2.79777	12.0317	2.1045	0.000385092	Up	7.40606e-05	LOC104900388	NA	NA	NA	K19613//leucine-rich repeat protein SHOC2;K13420//LRR receptor-like serine/threonine-protein kinase FLS2 [EC:2.7.11.1]	XP_010686105.2//1
104905440	2939	3623.01	925.988	-1.96812	6.05508e-26	Down	6.31843e-28	LOC104905440	NA	NA	NA	K04733//interleukin-1 receptor-associated kinase 4 [EC:2.7.11.1];K04730//interleukin-1 receptor-associated kinase 1 [EC:2.7.11.1]	XP_019107699.1//1;XP_010692288.1//1
104902336	2037	575.333	21.0367	-4.77342	4.6773e-11	Down	2.6964e-12	LOC104902336	NA	GO:0016628//oxidoreductase activity, acting on the CH-CH group of donors, NAD or NADP as acceptor;GO:0016772//transferase activity, transferring phosphorus-containing groups	GO:0044710//null;GO:0006796//phosphate-containing compound metabolic process	K02984//small subunit ribosomal protein S3Ae;K13420//LRR receptor-like serine/threonine-protein kinase FLS2 [EC:2.7.11.1]	XP_010688371.1//1
104899031	3485	108.721	243.421	1.16283	4.50961e-06	Up	5.70282e-07	LOC104899031	GO:0016020//membrane	GO:1901363//heterocyclic compound binding;GO:0097159//organic cyclic compound binding;GO:0004672//protein kinase activity;GO:0036094//small molecule binding	GO:0006796//phosphate-containing compound metabolic process	K00924//null	XP_010684496.1//1
104884752	2951	2471.76	990.662	-1.31907	7.36914e-05	Down	1.19757e-05	LOC104884752	NA	NA	NA	K00924//null;K04733//interleukin-1 receptor-associated kinase 4 [EC:2.7.11.1];K04730//interleukin-1 receptor-associated kinase 1 [EC:2.7.11.1]	XP_019103215.1//1;XP_010667742.1//1;XP_019103216.1//1
104899453	2448	373.218	122.477	-1.60751	6.46355e-13	Down	2.8886e-14	LOC104899453	NA	GO:0016301//kinase activity	GO:0006796//phosphate-containing compound metabolic process	K13415//protein brassinosteroid insensitive 1 [EC:2.7.10.1 2.7.11.1]	XP_010684950.1//1
104902670	1941	201.246	15.6621	-3.68361	1.07942e-17	Down	2.75592e-19	LOC104902670	NA	NA	NA	K04733//interleukin-1 receptor-associated kinase 4 [EC:2.7.11.1];K04730//interleukin-1 receptor-associated kinase 1 [EC:2.7.11.1]	XP_010688830.1//1
104902210	3265	52.5997	153.635	1.54638	0.00457439	Up	0.00117201	LOC104902210	NA	GO:0004672//protein kinase activity	NA	K04730//interleukin-1 receptor-associated kinase 1 [EC:2.7.11.1]	XP_010688211.1//1
104897133	1838	3.1766	13.435	2.08044	0.0087754	Up	0.00245177	LOC104897133	NA	GO:1901363//heterocyclic compound binding;GO:0097159//organic cyclic compound binding;GO:0004674//protein serine/threonine kinase activity;GO:0036094//small molecule binding	GO:0006796//phosphate-containing compound metabolic process	K04733//interleukin-1 receptor-associated kinase 4 [EC:2.7.11.1];K04730//interleukin-1 receptor-associated kinase 1 [EC:2.7.11.1]	XP_010682258.1//1
104902524	2300	306.427	142.477	-1.10482	0.000267682	Down	4.9477e-05	LOC104902524	NA	GO:0016772//transferase activity, transferring phosphorus-containing groups	NA	K04730//interleukin-1 receptor-associated kinase 1 [EC:2.7.11.1]	XP_010688626.1//1
104888780	2268	9.81823	0.512079	-4.26102	4.18932e-05	Down	6.41575e-06	LOC104888780	NA	NA	NA	K13420//LRR receptor-like serine/threonine-protein kinase FLS2 [EC:2.7.11.1]	XP_010672153.1//1
104890244	2507	18.55	2.79816	-2.72887	6.69871e-05	Down	1.08174e-05	LOC104890244	NA	NA	NA	K04733//interleukin-1 receptor-associated kinase 4 [EC:2.7.11.1];K04730//interleukin-1 receptor-associated kinase 1 [EC:2.7.11.1]	XP_010673952.1//1
104898198	2083	58483.6	6102.88	-3.26047	8.99414e-21	Down	1.58473e-22	LOC104898198	NA	GO:0004672//protein kinase activity;GO:0032550//purine ribonucleoside binding	GO:0009738//abscisic acid-activated signaling pathway;GO:0006464//cellular protein modification process;GO:0006796//phosphate-containing compound metabolic process	K07198//5'-AMP-activated protein kinase, catalytic alpha subunit [EC:2.7.11.11]	XP_010683541.1//1
104897500	1706	220.979	58.7471	-1.91132	1.98269e-09	Down	1.45418e-10	LOC104897500	NA	NA	NA	NA	KMT07380.1//1
104888972	5704	125.05	3.275	-5.25487	1.75021e-14	Down	6.43709e-16	LOC104888972	NA	NA	NA	K04733//interleukin-1 receptor-associated kinase 4 [EC:2.7.11.1]	XP_010672389.1//1
104906801	2400	274.896	114.327	-1.26572	6.39514e-08	Down	5.82818e-09	LOC104906801	NA	GO:0004672//protein kinase activity;GO:0032550//purine ribonucleoside binding	GO:0006464//cellular protein modification process	K13430//serine/threonine-protein kinase PBS1 [EC:2.7.11.1];K04730//interleukin-1 receptor-associated kinase 1 [EC:2.7.11.1]	XP_010693922.1//1
104892201	2855	660.904	178.574	-1.88792	4.26713e-12	Down	2.10957e-13	LOC104892201	NA	NA	NA	K04733//interleukin-1 receptor-associated kinase 4 [EC:2.7.11.1];K04730//interleukin-1 receptor-associated kinase 1 [EC:2.7.11.1]	XP_010676354.1//1
104899630	1712	775.725	257.708	-1.58981	0.000134052	Down	2.31494e-05	LOC104899630	NA	NA	NA	K13459//disease resistance protein RPS2	XP_010685159.1//1
104890453	2115	47.9697	278.026	2.53502	0.000585125	Up	0.000117595	LOC104890453	NA	NA	NA	K00924//null;K17422//large subunit ribosomal protein L41	XP_010674253.1//1
104897284	2772	553.205	1192.37	1.10795	1.42256e-10	Up	8.80319e-12	LOC104897284	NA	NA	NA	K05656//ATP-binding cassette, subfamily B (MDR/TAP), member 9	XP_010682439.1//1
104891589	1568	34.8669	7.16115	-2.28359	6.26749e-06	Down	8.13758e-07	LOC104891589	NA	NA	NA	K13459//disease resistance protein RPS2	XP_010675598.1//1
104889218	2518	10.9639	38.271	1.80349	0.00012431	Up	2.13129e-05	LOC104889218	NA	NA	NA	K04730//interleukin-1 receptor-associated kinase 1 [EC:2.7.11.1]	XP_010672691.1//1
104888978	2593	24.3195	66.9015	1.45992	0.000527977	Up	0.000105085	LOC104888978	NA	NA	NA	K04733//interleukin-1 receptor-associated kinase 4 [EC:2.7.11.1];K00276//primary-amine oxidase [EC:1.4.3.21];K04730//interleukin-1 receptor-associated kinase 1 [EC:2.7.11.1]	XP_010672398.1//1
104902098	2567	253.159	507.209	1.00253	2.27739e-05	Up	3.30266e-06	LOC104902098	NA	GO:0004672//protein kinase activity;GO:0032550//purine ribonucleoside binding	GO:0006464//cellular protein modification process;GO:0006796//phosphate-containing compound metabolic process	K04733//interleukin-1 receptor-associated kinase 4 [EC:2.7.11.1];K04730//interleukin-1 receptor-associated kinase 1 [EC:2.7.11.1]	XP_010688079.1//1
104883009	2745	17.7154	1.77502	-3.3191	1.95526e-06	Down	2.30872e-07	LOC104883009	NA	GO:1901363//heterocyclic compound binding;GO:0097159//organic cyclic compound binding;GO:0004672//protein kinase activity;GO:0036094//small molecule binding	GO:0006796//phosphate-containing compound metabolic process	K04733//interleukin-1 receptor-associated kinase 4 [EC:2.7.11.1];K00276//primary-amine oxidase [EC:1.4.3.21];K04730//interleukin-1 receptor-associated kinase 1 [EC:2.7.11.1]	XP_010665750.2//1
104904403	2596	58.4176	141.209	1.27336	0.000171508	Up	3.03584e-05	LOC104904403	NA	NA	NA	K04730//interleukin-1 receptor-associated kinase 1 [EC:2.7.11.1]	XP_019107575.1//1;XP_010690948.1//1
104887147	1660	4.48399	61.2677	3.77227	1.59644e-08	Up	1.31771e-09	LOC104887147	GO:0030529//intracellular ribonucleoprotein complex	GO:0004674//protein serine/threonine kinase activity;GO:0032550//purine ribonucleoside binding	GO:0006464//cellular protein modification process;GO:0006796//phosphate-containing compound metabolic process	K04688//ribosomal protein S6 kinase beta [EC:2.7.11.1]	XP_010670046.1//1
104897601	2816	236.114	57.8836	-2.02826	1.71817e-10	Down	1.07794e-11	LOC104897601	NA	NA	NA	K13418//somatic embryogenesis receptor kinase 1 [EC:2.7.10.1 2.7.11.1];K04730//interleukin-1 receptor-associated kinase 1 [EC:2.7.11.1]	XP_010682822.1//1
104901060	2636	7.08516	21.9679	1.63252	0.0075568	Up	0.00206767	LOC104901060	NA	NA	NA	K04733//interleukin-1 receptor-associated kinase 4 [EC:2.7.11.1];K04730//interleukin-1 receptor-associated kinase 1 [EC:2.7.11.1]	XP_010686905.1//1
104889248	3082	48.6912	17.1507	-1.50539	1.38795e-08	Down	1.13491e-09	LOC104889248	GO:0016020//membrane	GO:0016772//transferase activity, transferring phosphorus-containing groups;GO:0016491//oxidoreductase activity	GO:0008152//metabolic process	K04733//interleukin-1 receptor-associated kinase 4 [EC:2.7.11.1];K04730//interleukin-1 receptor-associated kinase 1 [EC:2.7.11.1]	XP_010672728.1//1
104889257	3084	4327.09	1225.07	-1.82054	4.18116e-11	Down	2.3925e-12	LOC104889257	GO:0031224//intrinsic component of membrane	GO:0016301//kinase activity;GO:0016628//oxidoreductase activity, acting on the CH-CH group of donors, NAD or NADP as acceptor;GO:0032550//purine ribonucleoside binding	GO:0006464//cellular protein modification process;GO:0044710//null;GO:0006796//phosphate-containing compound metabolic process	K00924//null	XP_010672746.1//1
104897492	1245	332.171	70.1537	-2.24333	1.31018e-11	Down	6.9535e-13	LOC104897492	NA	GO:0016628//oxidoreductase activity, acting on the CH-CH group of donors, NAD or NADP as acceptor;GO:0016772//transferase activity, transferring phosphorus-containing groups	GO:0044710//null;GO:0006796//phosphate-containing compound metabolic process	K13418//somatic embryogenesis receptor kinase 1 [EC:2.7.10.1 2.7.11.1];K13416//brassinosteroid insensitive 1-associated receptor kinase 1 [EC:2.7.10.1 2.7.11.1]	XP_010682678.1//1
104897961	3115	2183.14	659.252	-1.7275	7.58405e-20	Down	1.49197e-21	LOC104897961	NA	NA	NA	K13420//LRR receptor-like serine/threonine-protein kinase FLS2 [EC:2.7.11.1]	XP_010683241.1//1
104899317	1317	130.443	26.1758	-2.31711	8.02575e-14	Down	3.22293e-15	LOC104899317	NA	GO:0004674//protein serine/threonine kinase activity;GO:0032550//purine ribonucleoside binding	GO:0006464//cellular protein modification process;GO:0006796//phosphate-containing compound metabolic process	K07760//cyclin-dependent kinase [EC:2.7.11.22]	XP_010684792.1//1
104908727	326	51.8849	126.198	1.2823	0.00855395	Up	0.00238038	LOC104908727	NA	NA	NA	NA	NA
104894302	3492	156.911	41.6774	-1.91261	9.56084e-05	Down	1.59668e-05	LOC104894302	NA	GO:0003824//catalytic activity	NA	K13420//LRR receptor-like serine/threonine-protein kinase FLS2 [EC:2.7.11.1]	XP_010678806.1//1
104887812	6099	62.9239	209.913	1.73811	0.000759528	Up	0.000156693	LOC104887812	NA	NA	NA	K19613//leucine-rich repeat protein SHOC2;K15078//structure-specific endonuclease subunit SLX1 [EC:3.6.1.-]	XP_010670866.1//1
104896351	2162	7.02927	1.01703	-2.78901	0.000592934	Down	0.000119484	LOC104896351	NA	NA	NA	K13420//LRR receptor-like serine/threonine-protein kinase FLS2 [EC:2.7.11.1]	XP_010681399.1//1
104899223	4001	42.0509	7.78725	-2.43295	0.000466218	Down	9.12776e-05	LOC104899223	NA	GO:0004672//protein kinase activity	GO:0016310//phosphorylation	K13420//LRR receptor-like serine/threonine-protein kinase FLS2 [EC:2.7.11.1]	XP_010684678.1//1
104888190	2901	390.721	40.3715	-3.27473	4.78944e-44	Down	1.10606e-46	LOC104888190	NA	GO:0016772//transferase activity, transferring phosphorus-containing groups	NA	K04730//interleukin-1 receptor-associated kinase 1 [EC:2.7.11.1]	XP_010671388.1//1
104893863	1968	3358.74	1353.37	-1.31136	3.17003e-12	Down	1.54143e-13	LOC104893863	NA	GO:0046872//metal ion binding;GO:0004674//protein serine/threonine kinase activity;GO:0032550//purine ribonucleoside binding	GO:0006464//cellular protein modification process;GO:0006796//phosphate-containing compound metabolic process	K13412//calcium-dependent protein kinase [EC:2.7.11.1]	XP_010678309.1//1
104890245	2450	81.0175	28.6524	-1.49958	0.00401415	Down	0.00101199	LOC104890245	NA	NA	NA	K04733//interleukin-1 receptor-associated kinase 4 [EC:2.7.11.1];K04730//interleukin-1 receptor-associated kinase 1 [EC:2.7.11.1]	XP_010673954.1//1
104896762	2520	226.575	39.6842	-2.51335	1.02753e-18	Down	2.34659e-20	LOC104896762	NA	GO:0016301//kinase activity	NA	K08286//protein-serine/threonine kinase [EC:2.7.11.-]	XP_010681851.1//1
104906650	1919	121.151	23.4182	-2.37111	1.67454e-09	Down	1.20955e-10	LOC104906650	NA	GO:0016772//transferase activity, transferring phosphorus-containing groups	NA	K04733//interleukin-1 receptor-associated kinase 4 [EC:2.7.11.1];K04730//interleukin-1 receptor-associated kinase 1 [EC:2.7.11.1];K13416//brassinosteroid insensitive 1-associated receptor kinase 1 [EC:2.7.10.1 2.7.11.1]	XP_010693739.1//1
104891327	2984	225.607	88.0895	-1.35677	0.000248497	Down	4.55165e-05	LOC104891327	NA	NA	NA	K13457//disease resistance protein RPM1	XP_010675309.1//1
104899663	2518	4699.88	1704.91	-1.46293	4.21635e-29	Down	3.11948e-31	LOC104899663	NA	NA	NA	K04730//interleukin-1 receptor-associated kinase 1 [EC:2.7.11.1]	XP_010685195.1//1
104897824	3594	3338.98	783.49	-2.09142	6.17816e-57	Down	6.07697e-60	LOC104897824	GO:0031224//intrinsic component of membrane	GO:0016628//oxidoreductase activity, acting on the CH-CH group of donors, NAD or NADP as acceptor;GO:0004702//signal transducer, downstream of receptor, with serine/threonine kinase activity;GO:0032550//purine ribonucleoside binding	GO:0006468//protein phosphorylation;GO:0044710//null	K00924//null	XP_010683073.1//1
104882936	2088	194.385	15.5425	-3.64462	2.25998e-10	Down	1.44396e-11	LOC104882936	NA	GO:0016301//kinase activity	NA	K04733//interleukin-1 receptor-associated kinase 4 [EC:2.7.11.1];K04730//interleukin-1 receptor-associated kinase 1 [EC:2.7.11.1]	XP_010665661.1//1;XP_010665662.1//1;XP_019102787.1//1
104883021	3401	422.459	136.032	-1.63487	2.28548e-07	Down	2.2715e-08	LOC104883021	NA	NA	NA	K04733//interleukin-1 receptor-associated kinase 4 [EC:2.7.11.1];K04730//interleukin-1 receptor-associated kinase 1 [EC:2.7.11.1]	XP_010665762.1//1
104905769	2122	39.366	6.86117	-2.52042	0.00165374	Down	0.00037406	LOC104905769	GO:0016020//membrane	GO:1901363//heterocyclic compound binding;GO:0097159//organic cyclic compound binding;GO:0004672//protein kinase activity;GO:0036094//small molecule binding;GO:0016491//oxidoreductase activity	GO:0006796//phosphate-containing compound metabolic process	K13416//brassinosteroid insensitive 1-associated receptor kinase 1 [EC:2.7.10.1 2.7.11.1]	XP_010692701.1//1
104885424	2552	327.558	162.707	-1.00947	1.52505e-08	Down	1.25419e-09	LOC104885424	NA	NA	NA	K04733//interleukin-1 receptor-associated kinase 4 [EC:2.7.11.1];K04730//interleukin-1 receptor-associated kinase 1 [EC:2.7.11.1]	XP_010668420.2//1
104889241	955	211.461	13.3414	-3.98641	1.32236e-14	Down	4.80129e-16	LOC104889241	NA	NA	NA	K13420//LRR receptor-like serine/threonine-protein kinase FLS2 [EC:2.7.11.1]	XP_010672716.1//1
104903540	2506	89.7157	15.747	-2.51029	5.09343e-06	Down	6.51082e-07	LOC104903540	NA	NA	NA	K04733//interleukin-1 receptor-associated kinase 4 [EC:2.7.11.1];K04730//interleukin-1 receptor-associated kinase 1 [EC:2.7.11.1]	XP_010689887.1//1
104889955	1549	1906.28	676.578	-1.49444	0.00167116	Down	0.000378714	LOC104889955	NA	GO:0016301//kinase activity	NA	K08286//protein-serine/threonine kinase [EC:2.7.11.-];K08282//non-specific serine/threonine protein kinase [EC:2.7.11.1]	XP_010673599.1//1
104903032	2829	36.527	7.89385	-2.21016	5.24661e-08	Down	4.69844e-09	LOC104903032	NA	NA	NA	K04730//interleukin-1 receptor-associated kinase 1 [EC:2.7.11.1]	XP_010689302.1//1
104891970	2609	77.9234	7.10643	-3.45486	2.80606e-05	Down	4.15934e-06	LOC104891970	NA	NA	NA	K10406//kinesin family member C2/C3;K13420//LRR receptor-like serine/threonine-protein kinase FLS2 [EC:2.7.11.1]	XP_010676061.2//1
104894871	2588	1896.54	517.953	-1.87248	1.44482e-22	Down	2.10083e-24	LOC104894871	NA	NA	NA	K04730//interleukin-1 receptor-associated kinase 1 [EC:2.7.11.1]	XP_010679522.1//1
104903579	1618	393.852	92.3002	-2.09325	0.000913691	Down	0.000193145	LOC104903579	NA	NA	NA	K04733//interleukin-1 receptor-associated kinase 4 [EC:2.7.11.1];K04730//interleukin-1 receptor-associated kinase 1 [EC:2.7.11.1]	XP_010689939.1//1
104894268	1811	434.705	8.7289	-5.63809	3.05422e-38	Down	1.08412e-40	LOC104894268	NA	GO:0004672//protein kinase activity;GO:0032550//purine ribonucleoside binding	GO:0006464//cellular protein modification process	K04424//sterile alpha motif and leucine zipper containing kinase AZK [EC:2.7.11.25];K17535//serine/threonine-protein kinase TNNI3K [EC:2.7.11.1];K04365//B-Raf proto-oncogene serine/threonine-protein kinase [EC:2.7.11.1]	XP_010678756.1//1;XP_010678755.1//1
104886955	2090	28135	12623.3	-1.15628	5.44305e-06	Down	6.99032e-07	LOC104886955	NA	GO:1901363//heterocyclic compound binding;GO:0097159//organic cyclic compound binding;GO:0004672//protein kinase activity;GO:0036094//small molecule binding	GO:0044699//null;GO:0006970//response to osmotic stress;GO:0006796//phosphate-containing compound metabolic process;GO:0065007//biological regulation	K07198//5'-AMP-activated protein kinase, catalytic alpha subunit [EC:2.7.11.11]	XP_010669820.1//1
104904544	3018	538.094	1465.18	1.44515	1.13043e-09	Up	8.02993e-11	LOC104904544	NA	NA	NA	K13466//EIX receptor 1/2;K13420//LRR receptor-like serine/threonine-protein kinase FLS2 [EC:2.7.11.1]	XP_010691124.1//1;XP_010691123.1//1;XP_010691121.1//1
104892914	1180	15.7339	49.3074	1.64793	0.00210272	Up	0.000489193	LOC104892914	NA	NA	NA	K13457//disease resistance protein RPM1	XP_010677240.1//1
104904647	4253	422.902	99.1653	-2.09242	1.0603e-16	Down	3.0517e-18	LOC104904647	GO:0031224//intrinsic component of membrane	GO:0016301//kinase activity;GO:0016791//phosphatase activity;GO:0032550//purine ribonucleoside binding	GO:0006464//cellular protein modification process	K13420//LRR receptor-like serine/threonine-protein kinase FLS2 [EC:2.7.11.1]	XP_010691266.1//1
104899820	3690	602.84	134.139	-2.16805	0.000819397	Down	0.000170481	LOC104899820	NA	GO:0016772//transferase activity, transferring phosphorus-containing groups	NA	K04733//interleukin-1 receptor-associated kinase 4 [EC:2.7.11.1];K13430//serine/threonine-protein kinase PBS1 [EC:2.7.11.1];K04730//interleukin-1 receptor-associated kinase 1 [EC:2.7.11.1]	XP_010685402.1//1
104898134	1952	168.166	41.7502	-2.01003	0.000172637	Down	3.05731e-05	LOC104898134	NA	NA	NA	K08818//cell division cycle 2-like [EC:2.7.11.22]	XP_010683459.1//1
104891637	4720	289.154	83.1404	-1.79822	3.55632e-06	Down	4.41669e-07	LOC104891637	NA	NA	NA	K13459//disease resistance protein RPS2	XP_019104681.1//1
104889624	2476	53.7871	132.066	1.29593	6.1144e-06	Up	7.92051e-07	LOC104889624	NA	NA	NA	K14497//protein phosphatase 2C [EC:3.1.3.16];K17609//nucleoredoxin [EC:1.8.1.8];K19613//leucine-rich repeat protein SHOC2	XP_010673185.1//1
104896981	3491	487.588	1071.26	1.13557	0.00565465	Up	0.00148724	LOC104896981	NA	GO:0004672//protein kinase activity	GO:0016310//phosphorylation	K04730//interleukin-1 receptor-associated kinase 1 [EC:2.7.11.1];K13420//LRR receptor-like serine/threonine-protein kinase FLS2 [EC:2.7.11.1]	XP_019105894.1//1
104908567	2151	397.75	150.266	-1.40434	0.00345884	Down	0.000855133	LOC104908567	GO:0016020//membrane	GO:0004674//protein serine/threonine kinase activity;GO:0032550//purine ribonucleoside binding	GO:0006464//cellular protein modification process;GO:0006952//defense response;GO:0008219//cell death;GO:0006796//phosphate-containing compound metabolic process;GO:0010227//floral organ abscission	K04730//interleukin-1 receptor-associated kinase 1 [EC:2.7.11.1];K13416//brassinosteroid insensitive 1-associated receptor kinase 1 [EC:2.7.10.1 2.7.11.1]	XP_010695988.1//1
104891847	3212	294.056	100.617	-1.54722	0.00110053	Down	0.000237491	LOC104891847	NA	NA	NA	K00924//null	XP_010675918.1//1
104903106	3945	84.9006	31.1888	-1.44475	5.67047e-05	Down	8.97265e-06	LOC104903106	NA	NA	NA	K13420//LRR receptor-like serine/threonine-protein kinase FLS2 [EC:2.7.11.1]	XP_010689394.1//1
104903508	1917	384.132	79.881	-2.26568	1.7359e-28	Down	1.38082e-30	LOC104903508	NA	GO:0004672//protein kinase activity;GO:0032550//purine ribonucleoside binding	GO:0006464//cellular protein modification process	K04733//interleukin-1 receptor-associated kinase 4 [EC:2.7.11.1]	XP_010689851.1//1;XP_010689849.1//1
104888531	3452	498.294	1144.12	1.19917	3.03851e-14	Up	1.14872e-15	LOC104888531	NA	GO:0003824//catalytic activity	NA	K04730//interleukin-1 receptor-associated kinase 1 [EC:2.7.11.1]	XP_010671850.1//1
104902474	2981	2396.39	242.882	-3.30254	7.61933e-14	Down	3.04669e-15	LOC104902474	NA	NA	NA	K02984//small subunit ribosomal protein S3Ae;K13420//LRR receptor-like serine/threonine-protein kinase FLS2 [EC:2.7.11.1]	XP_010688564.1//1
104893998	2745	1125.51	247.984	-2.18226	1.3663e-17	Down	3.51758e-19	LOC104893998	NA	GO:0004672//protein kinase activity;GO:0032550//purine ribonucleoside binding	GO:0006464//cellular protein modification process	K08819//cyclin-dependent kinase 12/13 [EC:2.7.11.22 2.7.11.23]	XP_010678451.1//1
104889236	1442	35.6031	0.446373	-6.31761	2.37943e-10	Down	1.52842e-11	LOC104889236	NA	NA	NA	K01188//beta-glucosidase [EC:3.2.1.21];K13420//LRR receptor-like serine/threonine-protein kinase FLS2 [EC:2.7.11.1]	XP_010672711.1//1
104902867	2646	423.936	153.167	-1.46874	0.000561482	Down	0.000112402	LOC104902867	GO:0044464//cell part	GO:1901363//heterocyclic compound binding;GO:0097159//organic cyclic compound binding;GO:0004672//protein kinase activity;GO:0036094//small molecule binding	NA	K04733//interleukin-1 receptor-associated kinase 4 [EC:2.7.11.1];K04730//interleukin-1 receptor-associated kinase 1 [EC:2.7.11.1]	XP_010689089.1//1
104900279	2159	3184.85	8229.29	1.36954	0.000199551	Up	3.58574e-05	LOC104900279	NA	GO:1901363//heterocyclic compound binding;GO:0097159//organic cyclic compound binding;GO:0004674//protein serine/threonine kinase activity;GO:0036094//small molecule binding	GO:0050896//response to stimulus;GO:0006796//phosphate-containing compound metabolic process	K07198//5'-AMP-activated protein kinase, catalytic alpha subunit [EC:2.7.11.11];K12761//carbon catabolite-derepressing protein kinase [EC:2.7.11.1]	XP_010685969.1//1
104892563	3103	620.774	106.884	-2.53802	1.19995e-17	Down	3.07903e-19	LOC104892563	NA	NA	NA	K20359//PRA1 family protein 1;K13415//protein brassinosteroid insensitive 1 [EC:2.7.10.1 2.7.11.1]	XP_010676828.1//1
104908500	2712	1080.96	529.358	-1.03	3.80808e-18	Down	9.26654e-20	LOC104908500	GO:0031224//intrinsic component of membrane;GO:0005618//cell wall;GO:0009532//plastid stroma	GO:0004672//protein kinase activity;GO:0016628//oxidoreductase activity, acting on the CH-CH group of donors, NAD or NADP as acceptor;GO:0032550//purine ribonucleoside binding	GO:0006464//cellular protein modification process;GO:0044710//null	K00924//null;K04730//interleukin-1 receptor-associated kinase 1 [EC:2.7.11.1]	XP_010695919.1//1
104888714	2469	335.605	36.715	-3.19232	5.83831e-30	Down	3.77019e-32	LOC104888714	NA	NA	NA	K13420//LRR receptor-like serine/threonine-protein kinase FLS2 [EC:2.7.11.1]	XP_010672053.1//1
104896575	2549	65.978	1.47404	-5.48414	4.5735e-12	Down	2.27081e-13	LOC104896575	NA	NA	NA	K04733//interleukin-1 receptor-associated kinase 4 [EC:2.7.11.1];K04730//interleukin-1 receptor-associated kinase 1 [EC:2.7.11.1]	XP_010681642.1//1
104905712	3231	29.0279	2.66372	-3.44593	1.32539e-07	Down	1.2691e-08	LOC104905712	NA	NA	NA	K13428//LRR receptor-like serine/threonine-protein kinase EFR [EC:2.7.11.1]	XP_010692622.1//1
104906872	3028	262.041	42.5202	-2.62357	6.06633e-07	Down	6.50994e-08	LOC104906872	NA	NA	NA	K04730//interleukin-1 receptor-associated kinase 1 [EC:2.7.11.1]	XP_010694005.1//1
104898003	2540	321.241	22.3803	-3.84336	8.1597e-34	Down	4.04792e-36	LOC104898003	NA	GO:0004672//protein kinase activity	NA	K04733//interleukin-1 receptor-associated kinase 4 [EC:2.7.11.1];K04730//interleukin-1 receptor-associated kinase 1 [EC:2.7.11.1]	XP_010683296.1//1
104890944	3039	94.2534	226.185	1.26289	2.40917e-05	Up	3.51232e-06	LOC104890944	NA	NA	NA	K13457//disease resistance protein RPM1	XP_010674864.2//1
104886553	3931	261.593	45.5247	-2.5226	7.01771e-11	Down	4.16567e-12	LOC104886553	GO:0031224//intrinsic component of membrane	GO:0004672//protein kinase activity;GO:0016628//oxidoreductase activity, acting on the CH-CH group of donors, NAD or NADP as acceptor;GO:0032550//purine ribonucleoside binding	GO:0006464//cellular protein modification process;GO:0044710//null;GO:0006796//phosphate-containing compound metabolic process	K04733//interleukin-1 receptor-associated kinase 4 [EC:2.7.11.1];K00924//null	XP_019103041.1//1;XP_010669304.1//1
104899268	1769	13.0214	2.10394	-2.62972	0.000596032	Down	0.00012016	LOC104899268	NA	GO:0016772//transferase activity, transferring phosphorus-containing groups	NA	K04733//interleukin-1 receptor-associated kinase 4 [EC:2.7.11.1];K04730//interleukin-1 receptor-associated kinase 1 [EC:2.7.11.1]	XP_010684734.1//1;XP_010684731.1//1
104898400	4106	683.651	311.792	-1.13268	7.364e-23	Down	1.04872e-24	LOC104898400	NA	GO:0016740//transferase activity	NA	K08286//protein-serine/threonine kinase [EC:2.7.11.-]	XP_010683785.1//1
104892432	2576	695.416	1479.02	1.08869	1.41637e-07	Up	1.36228e-08	LOC104892432	GO:0016020//membrane	GO:0016301//kinase activity;GO:0016491//oxidoreductase activity	GO:0006796//phosphate-containing compound metabolic process	K13418//somatic embryogenesis receptor kinase 1 [EC:2.7.10.1 2.7.11.1];K04730//interleukin-1 receptor-associated kinase 1 [EC:2.7.11.1];K13416//brassinosteroid insensitive 1-associated receptor kinase 1 [EC:2.7.10.1 2.7.11.1]	XP_010676668.1//1;XP_010676667.1//1
104905951	2974	7.40906	0.697862	-3.40828	6.56075e-05	Down	1.05525e-05	LOC104905951	NA	NA	NA	K20359//PRA1 family protein 1;K13415//protein brassinosteroid insensitive 1 [EC:2.7.10.1 2.7.11.1]	XP_010692915.1//1
104906950	1747	849.327	211.362	-2.00661	6.03148e-08	Down	5.47097e-09	LOC104906950	NA	GO:0004674//protein serine/threonine kinase activity;GO:0032550//purine ribonucleoside binding	GO:0006464//cellular protein modification process;GO:0007154//cell communication;GO:0006796//phosphate-containing compound metabolic process	K07198//5'-AMP-activated protein kinase, catalytic alpha subunit [EC:2.7.11.11]	XP_019108055.1//1;XP_010694090.1//1
104888123	2895	299.197	1545.94	2.36932	5.94926e-16	Up	1.86495e-17	LOC104888123	NA	GO:0016301//kinase activity;GO:0005488//binding	GO:0006796//phosphate-containing compound metabolic process	K04730//interleukin-1 receptor-associated kinase 1 [EC:2.7.11.1]	XP_010671293.1//1
104894315	3111	410.376	871.891	1.0872	3.40735e-05	Up	5.14389e-06	LOC104894315	NA	NA	NA	K04733//interleukin-1 receptor-associated kinase 4 [EC:2.7.11.1]	XP_019105269.1//1;XP_010678822.1//1
104905513	4212	33.3272	9.59108	-1.79693	0.00343619	Down	0.000848652	LOC104905513	NA	NA	NA	K19613//leucine-rich repeat protein SHOC2;K15078//structure-specific endonuclease subunit SLX1 [EC:3.6.1.-]	XP_010692389.1//1
104898524	2510	1680.59	584.839	-1.52286	1.49397e-07	Down	1.44202e-08	LOC104898524	NA	GO:0016301//kinase activity	GO:0006796//phosphate-containing compound metabolic process	K04730//interleukin-1 receptor-associated kinase 1 [EC:2.7.11.1]	XP_010683918.1//1
104883276	642	82.2299	25.4261	-1.69335	1.64343e-10	Down	1.02824e-11	LOC104883276	NA	NA	NA	K13466//EIX receptor 1/2;K19613//leucine-rich repeat protein SHOC2;K13023//carboxypeptidase N regulatory subunit;K10406//kinesin family member C2/C3	XP_019102869.1//1
104893509	4500	5883.99	13507.6	1.1989	8.63203e-18	Up	2.16696e-19	LOC104893509	NA	GO:0004672//protein kinase activity	NA	K08818//cell division cycle 2-like [EC:2.7.11.22]	XP_010677923.1//1
104884999	1358	28.0988	8.1241	-1.79023	0.00980954	Down	0.00277971	LOC104884999	NA	NA	NA	K13420//LRR receptor-like serine/threonine-protein kinase FLS2 [EC:2.7.11.1]	XP_010668014.1//1
104890139	5755	234.866	513.843	1.12949	1.57892e-07	Up	1.53145e-08	LOC104890139	NA	NA	NA	K04733//interleukin-1 receptor-associated kinase 4 [EC:2.7.11.1]	XP_010673820.1//1;KMT14659.1//1;XP_010673823.1//1
104907508	2537	2861.12	1387.56	-1.04404	4.96794e-21	Down	8.58336e-23	LOC104907508	GO:0044424//intracellular part	GO:0004702//signal transducer, downstream of receptor, with serine/threonine kinase activity;GO:0032550//purine ribonucleoside binding	GO:0006464//cellular protein modification process;GO:0030865//cortical cytoskeleton organization;GO:0006796//phosphate-containing compound metabolic process	K04371//mitogen-activated protein kinase 1/3 [EC:2.7.11.24]	XP_010694749.1//1
104904980	1656	1752.76	113.428	-3.94979	2.44882e-32	Down	1.37192e-34	LOC104904980	NA	NA	NA	K02984//small subunit ribosomal protein S3Ae;K13420//LRR receptor-like serine/threonine-protein kinase FLS2 [EC:2.7.11.1]	KMT01171.1//1
104887168	3823	590.116	126.348	-2.22359	2.46669e-16	Down	7.36326e-18	LOC104887168	NA	NA	NA	K13420//LRR receptor-like serine/threonine-protein kinase FLS2 [EC:2.7.11.1]	XP_010670069.1//1
104900283	1949	729.066	3010.66	2.04596	1.13514e-14	Up	4.0924e-16	LOC104900283	NA	GO:0004672//protein kinase activity;GO:0004702//signal transducer, downstream of receptor, with serine/threonine kinase activity;GO:0032550//purine ribonucleoside binding	GO:0016310//phosphorylation;GO:0006468//protein phosphorylation	K08867//WNK lysine deficient protein kinase [EC:2.7.11.1]	XP_010685972.1//1;XP_019106586.1//1;XP_010685973.1//1
104899266	1947	23.8161	2.69497	-3.14359	3.11208e-08	Down	2.69776e-09	LOC104899266	NA	GO:0016628//oxidoreductase activity, acting on the CH-CH group of donors, NAD or NADP as acceptor;GO:0016772//transferase activity, transferring phosphorus-containing groups	GO:0044710//null;GO:0006796//phosphate-containing compound metabolic process	K13420//LRR receptor-like serine/threonine-protein kinase FLS2 [EC:2.7.11.1]	XP_010684727.1//1
104892528	3799	24.4377	80.6208	1.72205	0.0080749	Up	0.00223015	LOC104892528	NA	NA	NA	K13466//EIX receptor 1/2;K19613//leucine-rich repeat protein SHOC2;K10406//kinesin family member C2/C3	XP_010676790.1//1
104904543	3132	211.891	43.0532	-2.29913	2.45879e-12	Down	1.18192e-13	LOC104904543	NA	NA	NA	K13420//LRR receptor-like serine/threonine-protein kinase FLS2 [EC:2.7.11.1]	XP_010691120.1//1
104885030	3272	232.859	1500.75	2.68816	3.01955e-18	Up	7.30356e-20	LOC104885030	NA	GO:0004672//protein kinase activity	GO:0008152//metabolic process	K00924//null	XP_010668040.1//1
104891141	1995	623.238	273.742	-1.18697	1.2463e-08	Down	1.01322e-09	LOC104891141	GO:0031225//anchored component of membrane	NA	GO:0044036//cell wall macromolecule metabolic process	K13473//chitin elicitor-binding protein;K13429//chitin elicitor receptor kinase 1	XP_010675099.1//1
104890835	1220	514.001	200.016	-1.36166	1.08759e-05	Down	1.47723e-06	LOC104890835	NA	NA	GO:0044036//cell wall macromolecule metabolic process	NA	XP_010674745.1//1
104890501	2277	14.9334	2.08111	-2.84312	4.62569e-05	Down	7.17107e-06	LOC104890501	NA	NA	NA	K04733//interleukin-1 receptor-associated kinase 4 [EC:2.7.11.1];K04730//interleukin-1 receptor-associated kinase 1 [EC:2.7.11.1]	XP_010674312.1//1
104892250	1764	4.96169	188.145	5.24487	2.48279e-15	Up	8.38816e-17	LOC104892250	NA	GO:0004702//signal transducer, downstream of receptor, with serine/threonine kinase activity;GO:0032550//purine ribonucleoside binding	GO:0006464//cellular protein modification process;GO:0006796//phosphate-containing compound metabolic process	K04371//mitogen-activated protein kinase 1/3 [EC:2.7.11.24]	XP_010676423.1//1
104889235	1460	112.192	0.747478	-7.22972	1.36121e-22	Down	1.97344e-24	LOC104889235	NA	NA	NA	K01188//beta-glucosidase [EC:3.2.1.21];K13420//LRR receptor-like serine/threonine-protein kinase FLS2 [EC:2.7.11.1]	XP_010672709.1//1
104899617	2247	656.651	94.4919	-2.79687	6.60815e-11	Down	3.91125e-12	LOC104899617	NA	NA	NA	K13459//disease resistance protein RPS2	XP_010685134.1//1
104887188	2858	893.86	310.013	-1.52772	2.88519e-13	Down	1.23635e-14	LOC104887188	NA	NA	NA	K04733//interleukin-1 receptor-associated kinase 4 [EC:2.7.11.1];K00276//primary-amine oxidase [EC:1.4.3.21];K04730//interleukin-1 receptor-associated kinase 1 [EC:2.7.11.1]	XP_010670088.1//1
104907749	2543	222.811	41.3244	-2.43076	1.45532e-20	Down	2.65135e-22	LOC104907749	NA	NA	NA	K04733//interleukin-1 receptor-associated kinase 4 [EC:2.7.11.1];K04730//interleukin-1 receptor-associated kinase 1 [EC:2.7.11.1]	XP_010695030.1//1
104888343	2002	220.321	1.10808	-7.6354	4.993e-20	Down	9.65161e-22	LOC104888343	NA	NA	NA	K05681//ATP-binding cassette, subfamily G (WHITE), member 2	XP_010671584.1//1
104891611	3973	33.0507	8.11901	-2.02531	6.12072e-05	Down	9.78457e-06	LOC104891611	NA	NA	NA	K13459//disease resistance protein RPS2	XP_010675620.1//1
104885827	6739	236.469	51.4757	-2.19969	3.89302e-05	Down	5.92702e-06	LOC104885827	GO:0016020//membrane	GO:0004672//protein kinase activity	GO:0016310//phosphorylation	K00924//null	XP_010668734.2//1
104901402	3998	221.344	83.7205	-1.40264	1.25003e-06	Down	1.42522e-07	LOC104901402	NA	NA	NA	K17422//large subunit ribosomal protein L41;K13420//LRR receptor-like serine/threonine-protein kinase FLS2 [EC:2.7.11.1]	XP_010687276.1//1
104904209	1892	3049.77	6764.67	1.14932	1.72503e-06	Up	2.01769e-07	LOC104904209	NA	NA	NA	K07198//5'-AMP-activated protein kinase, catalytic alpha subunit [EC:2.7.11.11]	XP_010690725.1//1
104894411	3732	527.966	25.4885	-4.37253	3.15704e-36	Down	1.28264e-38	LOC104894411	NA	NA	NA	K04733//interleukin-1 receptor-associated kinase 4 [EC:2.7.11.1]	XP_019105268.1//1
104894981	2353	50.4388	0.814527	-5.95243	1.58752e-17	Down	4.1414e-19	LOC104894981	NA	GO:0016491//oxidoreductase activity	GO:0008152//metabolic process	K13420//LRR receptor-like serine/threonine-protein kinase FLS2 [EC:2.7.11.1]	XP_010679672.1//1
104904069	4231	234.481	585.77	1.32086	0.00022653	Up	4.10958e-05	LOC104904069	NA	NA	NA	K19613//leucine-rich repeat protein SHOC2;K15078//structure-specific endonuclease subunit SLX1 [EC:3.6.1.-]	XP_010690548.1//1
104902319	1485	609.017	296.879	-1.03661	4.12715e-07	Down	4.28548e-08	LOC104902319	GO:0009536//plastid	GO:0004712//protein serine/threonine/tyrosine kinase activity;GO:0032550//purine ribonucleoside binding	GO:0006464//cellular protein modification process;GO:0006260//DNA replication;GO:0006412//translation;GO:0000086//G2/M transition of mitotic cell cycle;GO:0006796//phosphate-containing compound metabolic process	K04368//mitogen-activated protein kinase kinase 1 [EC:2.7.12.2]	XP_010688352.1//1
104897654	2022	323.197	48.2193	-2.74473	4.56172e-08	Down	4.05001e-09	LOC104897654	NA	GO:0004672//protein kinase activity;GO:0032550//purine ribonucleoside binding	GO:0006464//cellular protein modification process;GO:0006796//phosphate-containing compound metabolic process	K04730//interleukin-1 receptor-associated kinase 1 [EC:2.7.11.1]	XP_010682893.1//1;XP_010682892.1//1
104883041	1896	906.328	148.45	-2.61006	4.97949e-14	Down	1.93913e-15	LOC104883041	NA	GO:1901363//heterocyclic compound binding;GO:0097159//organic cyclic compound binding;GO:0004672//protein kinase activity;GO:0036094//small molecule binding;GO:0032550//purine ribonucleoside binding	GO:0006464//cellular protein modification process;GO:0006796//phosphate-containing compound metabolic process	K04733//interleukin-1 receptor-associated kinase 4 [EC:2.7.11.1];K04730//interleukin-1 receptor-associated kinase 1 [EC:2.7.11.1]	XP_010665794.1//1;XP_010665786.1//1
104889283	3689	117.135	21.4754	-2.44741	8.0508e-06	Down	1.06492e-06	LOC104889283	NA	NA	NA	K04733//interleukin-1 receptor-associated kinase 4 [EC:2.7.11.1];K04730//interleukin-1 receptor-associated kinase 1 [EC:2.7.11.1];K19329//WW domain-containing oxidoreductase	XP_019104220.1//1
104886949	785	61.1201	1242.99	4.34602	2.97896e-11	Up	1.67019e-12	LOC104886949	NA	NA	NA	NA	XP_010669812.1//1
104899848	3837	1577.23	286.499	-2.46079	1.11328e-18	Down	2.55668e-20	LOC104899848	NA	NA	NA	K00924//null	XP_010685432.1//1
104897501	3054	93.3266	33.736	-1.468	2.07599e-05	Down	2.98485e-06	LOC104897501	NA	GO:0004672//protein kinase activity;GO:0005488//binding	GO:0009987//cellular process	K04730//interleukin-1 receptor-associated kinase 1 [EC:2.7.11.1]	XP_010682688.1//1
104898195	1978	2051.73	762.422	-1.42818	0.00167886	Down	0.000380674	LOC104898195	NA	GO:1901363//heterocyclic compound binding;GO:0097159//organic cyclic compound binding;GO:0004672//protein kinase activity;GO:0036094//small molecule binding	GO:0006796//phosphate-containing compound metabolic process	K12761//carbon catabolite-derepressing protein kinase [EC:2.7.11.1]	XP_010683537.1//1
104902126	2762	505.505	180.829	-1.4831	8.19472e-09	Down	6.50096e-10	LOC104902126	GO:0016020//membrane	GO:0004672//protein kinase activity;GO:0032550//purine ribonucleoside binding	GO:0009653//anatomical structure morphogenesis;GO:0000226//microtubule cytoskeleton organization;GO:0016129//phytosteroid biosynthetic process;GO:0042546//cell wall biogenesis;GO:0006073//cellular glucan metabolic process;GO:0060918//auxin transport;GO:0032535//regulation of cellular component size;GO:0006464//cellular protein modification process;GO:0071555//cell wall organization;GO:0006637//ac…	K04733//interleukin-1 receptor-associated kinase 4 [EC:2.7.11.1];K04730//interleukin-1 receptor-associated kinase 1 [EC:2.7.11.1]	XP_010688116.1//1
104890430	4289	378.569	915.743	1.27439	0.0042477	Up	0.00107723	LOC104890430	GO:0016020//membrane	GO:0004674//protein serine/threonine kinase activity;GO:0016491//oxidoreductase activity	GO:0006468//protein phosphorylation	K00924//null;K17422//large subunit ribosomal protein L41	XP_010674217.1//1
104891123	2405	897.068	340.022	-1.39959	1.1856e-15	Down	3.88895e-17	LOC104891123	NA	GO:1901363//heterocyclic compound binding;GO:0097159//organic cyclic compound binding;GO:0004674//protein serine/threonine kinase activity;GO:0036094//small molecule binding	GO:0006468//protein phosphorylation	K08857//NIMA (never in mitosis gene a)-related kinase 1/4/5 [EC:2.7.11.1]	XP_010675075.1//1
104887142	2543	530.923	242.426	-1.13096	0.00443661	Down	0.00113278	LOC104887142	NA	GO:0016301//kinase activity	GO:0008152//metabolic process	K04730//interleukin-1 receptor-associated kinase 1 [EC:2.7.11.1]	XP_010670041.1//1
104894318	4043	266.053	10.1941	-4.70591	2.67952e-29	Down	1.93661e-31	LOC104894318	GO:0016020//membrane	GO:1901363//heterocyclic compound binding;GO:0097159//organic cyclic compound binding;GO:0004672//protein kinase activity;GO:0036094//small molecule binding;GO:0016491//oxidoreductase activity	GO:0006796//phosphate-containing compound metabolic process	K00924//null;K17422//large subunit ribosomal protein L41	XP_010678827.1//1
104895519	2920	105.734	341.724	1.69239	7.53471e-11	Up	4.49511e-12	LOC104895519	NA	NA	NA	K04733//interleukin-1 receptor-associated kinase 4 [EC:2.7.11.1];K04730//interleukin-1 receptor-associated kinase 1 [EC:2.7.11.1]	XP_010680359.1//1
104893110	1865	488.025	7.97694	-5.93498	1.27926e-32	Down	6.78389e-35	LOC104893110	NA	GO:0016772//transferase activity, transferring phosphorus-containing groups	NA	K04733//interleukin-1 receptor-associated kinase 4 [EC:2.7.11.1]	XP_010677489.1//1
104908713	3317	719.319	352.425	-1.02931	4.15365e-05	Down	6.35935e-06	LOC104908713	NA	GO:1901363//heterocyclic compound binding;GO:0097159//organic cyclic compound binding;GO:0004672//protein kinase activity;GO:0036094//small molecule binding	GO:0006468//protein phosphorylation	K04733//interleukin-1 receptor-associated kinase 4 [EC:2.7.11.1];K04730//interleukin-1 receptor-associated kinase 1 [EC:2.7.11.1]	XP_010696164.1//1
104889436	3072	1602.06	526.332	-1.60588	7.18589e-10	Down	4.95388e-11	LOC104889436	NA	GO:0016772//transferase activity, transferring phosphorus-containing groups	NA	K04733//interleukin-1 receptor-associated kinase 4 [EC:2.7.11.1];K04730//interleukin-1 receptor-associated kinase 1 [EC:2.7.11.1]	XP_019104237.1//1
104897357	3171	2325.35	676.382	-1.78154	4.28388e-45	Down	8.97704e-48	LOC104897357	GO:0031224//intrinsic component of membrane	GO:0004672//protein kinase activity;GO:0032550//purine ribonucleoside binding	GO:0006464//cellular protein modification process;GO:0006796//phosphate-containing compound metabolic process	K13418//somatic embryogenesis receptor kinase 1 [EC:2.7.10.1 2.7.11.1]	XP_010682518.1//1
104896001	3212	256.767	575.104	1.16336	0.000263618	Up	4.86695e-05	LOC104896001	NA	NA	NA	K04733//interleukin-1 receptor-associated kinase 4 [EC:2.7.11.1];K04730//interleukin-1 receptor-associated kinase 1 [EC:2.7.11.1]	XP_010680965.1//1
104905536	4244	108.32	19.0542	-2.50712	5.13654e-14	Down	2.00559e-15	LOC104905536	NA	NA	NA	K19613//leucine-rich repeat protein SHOC2;K15078//structure-specific endonuclease subunit SLX1 [EC:3.6.1.-]	XP_010692422.1//1
104887285	2610	1169.92	124.263	-3.23493	2.69324e-25	Down	3.02921e-27	LOC104887285	NA	NA	NA	K17422//large subunit ribosomal protein L41	XP_015582702.1//1;XP_010670200.1//1
104887638	6233	928.304	2613.53	1.49333	2.99186e-05	Up	4.45907e-06	LOC104887638	NA	NA	NA	K03327//multidrug resistance protein, MATE family;K19613//leucine-rich repeat protein SHOC2;K15078//structure-specific endonuclease subunit SLX1 [EC:3.6.1.-];K12818//ATP-dependent RNA helicase DHX8/PRP22 [EC:3.6.4.13]	XP_010670615.1//1;XP_019103587.1//1;XP_010670616.1//1;KNA09417.1//1
104906627	3504	2153.68	333.438	-2.69131	9.8783e-55	Down	1.0139e-57	LOC104906627	NA	NA	NA	K00924//null	XP_010693707.1//1
104883019	3178	578.888	236.591	-1.29089	2.01056e-05	Down	2.88561e-06	LOC104883019	NA	GO:1901363//heterocyclic compound binding;GO:0097159//organic cyclic compound binding;GO:0004672//protein kinase activity;GO:0036094//small molecule binding	GO:0006796//phosphate-containing compound metabolic process	K04733//interleukin-1 receptor-associated kinase 4 [EC:2.7.11.1];K04730//interleukin-1 receptor-associated kinase 1 [EC:2.7.11.1]	XP_010665760.1//1;XP_010665759.1//1
104899731	817	39.879	11.3086	-1.81821	3.27084e-08	Down	2.83959e-09	LOC104899731	NA	GO:1901363//heterocyclic compound binding;GO:0097159//organic cyclic compound binding;GO:0036094//small molecule binding;GO:0016772//transferase activity, transferring phosphorus-containing groups	GO:0009260//ribonucleotide biosynthetic process;GO:0009209//pyrimidine ribonucleoside triphosphate biosynthetic process;GO:1901566//organonitrogen compound biosynthetic process	K00940//nucleoside-diphosphate kinase [EC:2.7.4.6]	XP_010685286.1//1;XP_010685284.1//1
104888896	3474	877.851	287.034	-1.61276	1.84734e-17	Down	4.85082e-19	LOC104888896	NA	NA	NA	K13459//disease resistance protein RPS2	XP_010672308.1//1
104890791	2550	29.6303	2.75924	-3.42473	1.28545e-06	Down	1.46834e-07	LOC104890791	NA	NA	NA	K04733//interleukin-1 receptor-associated kinase 4 [EC:2.7.11.1];K04730//interleukin-1 receptor-associated kinase 1 [EC:2.7.11.1]	XP_010674686.1//1
104886687	2651	61.8649	1.66525	-5.21531	3.45848e-19	Down	7.3805e-21	LOC104886687	NA	GO:0016628//oxidoreductase activity, acting on the CH-CH group of donors, NAD or NADP as acceptor	GO:0044710//null	K02984//small subunit ribosomal protein S3Ae;K13415//protein brassinosteroid insensitive 1 [EC:2.7.10.1 2.7.11.1]	XP_010669462.1//1
104906850	3037	29.453	3.67839	-3.00127	0.00102813	Down	0.000220066	LOC104906850	NA	NA	NA	K04730//interleukin-1 receptor-associated kinase 1 [EC:2.7.11.1]	XP_010693981.1//1
104887930	2357	1596.03	485.344	-1.71741	3.24055e-16	Down	9.75643e-18	LOC104887930	NA	GO:0004674//protein serine/threonine kinase activity;GO:0032550//purine ribonucleoside binding	GO:0006464//cellular protein modification process;GO:0007154//cell communication;GO:0006796//phosphate-containing compound metabolic process	K07198//5'-AMP-activated protein kinase, catalytic alpha subunit [EC:2.7.11.11]	XP_010671024.1//1;XP_010671031.1//1
104889690	3368	97.6289	7.82124	-3.64184	2.5399e-06	Down	3.06313e-07	LOC104889690	NA	NA	NA	K00924//null;K13415//protein brassinosteroid insensitive 1 [EC:2.7.10.1 2.7.11.1]	XP_010673272.1//1

## Sheet: 120 days 5°C vs 0 days
Supplementary File 1.5. List of differentially expressed (LFC > |1| & adjusted p-value < 0.01) pathogen receptor/plant-resistance genes in 120 days 5°C roots vs fresh roots (0 days)
GeneID	Length	SB0-Expression	SB120_5-Expression	log2FoldChange(120 days 5°C/0 days)	Padj	Up/Down-Regulation	Pvalue	Symbol	Cellular Component	Molecular Function	Biological Process	Kegg Orthology	Nr Description
104889464	3999	2.25911	911.19	8.65585	2.74751e-44	Up	1.49453e-46	LOC104889464	NA	NA	NA	K15078//structure-specific endonuclease subunit SLX1 [EC:3.6.1.-]	XP_019104112.1//1
104901313	2100	5972.78	2566.44	-1.21863	1.44181e-16	Down	6.51748e-18	LOC104901313	NA	GO:0004672//protein kinase activity	GO:0009987//cellular process	K06272//integrin-linked kinase [EC:2.7.11.1]	XP_010687177.1//1
104898957	1940	464.382	211.481	-1.13479	2.62733e-08	Down	3.15745e-09	LOC104898957	NA	GO:1901363//heterocyclic compound binding;GO:0097159//organic cyclic compound binding;GO:0004672//protein kinase activity;GO:0036094//small molecule binding	GO:0006796//phosphate-containing compound metabolic process	K06632//wee1-like protein kinase [EC:2.7.11.1]	XP_010684401.1//1
104888657	2720	33.6691	5.53817	-2.60395	1.58005e-08	Down	1.82891e-09	LOC104888657	GO:0031224//intrinsic component of membrane	GO:0032550//purine ribonucleoside binding;GO:0016772//transferase activity, transferring phosphorus-containing groups	GO:0006464//cellular protein modification process;GO:0006796//phosphate-containing compound metabolic process	K13418//somatic embryogenesis receptor kinase 1 [EC:2.7.10.1 2.7.11.1];K04730//interleukin-1 receptor-associated kinase 1 [EC:2.7.11.1]	XP_010671985.1//1
104885944	1216	74.3747	12.6834	-2.55187	7.13098e-11	Down	6.10711e-12	LOC104885944	GO:0031981//nuclear lumen;GO:0015630//microtubule cytoskeleton	GO:0035174//histone serine kinase activity;GO:0032550//purine ribonucleoside binding	GO:0035404//histone-serine phosphorylation	K08850//aurora kinase, other [EC:2.7.11.1]	XP_010668828.1//1
104891848	1711	292.294	109.228	-1.42008	2.90296e-05	Down	5.73982e-06	LOC104891848	NA	NA	NA	K00924//null	KMT12940.1//1;XP_010675920.1//1
104899633	2073	18.6825	2.44339	-2.93473	0.000996174	Down	0.000269217	LOC104899633	NA	NA	NA	K13459//disease resistance protein RPS2	XP_010685163.1//1
104893976	3694	11.3213	0.573384	-4.30339	7.41004e-06	Down	1.32234e-06	LOC104893976	NA	NA	NA	K19613//leucine-rich repeat protein SHOC2;K15078//structure-specific endonuclease subunit SLX1 [EC:3.6.1.-]	XP_010678423.1//1
104898480	1482	69.128	619.079	3.16278	2.17865e-13	Up	1.38629e-14	LOC104898480	NA	NA	NA	K00276//primary-amine oxidase [EC:1.4.3.21]	XP_010683868.1//1
104891576	3917	64.9029	8.7656	-2.88836	4.66589e-08	Down	5.82179e-09	LOC104891576	NA	NA	NA	K13459//disease resistance protein RPS2	XP_010675584.1//1
104888695	3683	37.3268	15.1808	-1.29797	0.000355887	Down	8.71297e-05	LOC104888695	NA	NA	NA	K19613//leucine-rich repeat protein SHOC2;K15078//structure-specific endonuclease subunit SLX1 [EC:3.6.1.-]	XP_010672031.1//1
104892205	2861	3309.52	7015.68	1.08396	0.00039157	Up	9.66747e-05	LOC104892205	NA	NA	NA	K04733//interleukin-1 receptor-associated kinase 4 [EC:2.7.11.1];K10411//dynein light chain 1, axonemal;K19750//dynein assembly factor 1, axonemal;K17550//protein phosphatase 1 regulatory subunit 7	XP_010676362.1//1
104889549	3651	2959.18	1167.06	-1.34232	5.30667e-12	Down	3.93832e-13	LOC104889549	NA	NA	NA	K15078//structure-specific endonuclease subunit SLX1 [EC:3.6.1.-]	XP_010673094.1//1
104895779	3104	1873.14	880.187	-1.08958	1.20667e-31	Down	1.40944e-33	LOC104895779	NA	GO:0016740//transferase activity	NA	K04733//interleukin-1 receptor-associated kinase 4 [EC:2.7.11.1];K04730//interleukin-1 receptor-associated kinase 1 [EC:2.7.11.1]	XP_010680677.1//1
104887944	1319	134.291	9.40688	-3.8355	2.06502e-11	Down	1.65445e-12	LOC104887944	NA	GO:0016301//kinase activity	NA	K04515//calcium/calmodulin-dependent protein kinase (CaM kinase) II [EC:2.7.11.17];K08794//calcium/calmodulin-dependent protein kinase I [EC:2.7.11.17]	XP_010671036.1//1
104898962	3259	8.65219	52.7024	2.60673	5.40921e-06	Up	9.46584e-07	LOC104898962	NA	GO:0016772//transferase activity, transferring phosphorus-containing groups	NA	K04730//interleukin-1 receptor-associated kinase 1 [EC:2.7.11.1]	XP_010684433.1//1
104883333	3844	10.764	147.043	3.77195	2.28173e-08	Up	2.71518e-09	LOC104883333	NA	NA	NA	K04733//interleukin-1 receptor-associated kinase 4 [EC:2.7.11.1];K04730//interleukin-1 receptor-associated kinase 1 [EC:2.7.11.1];K01183//chitinase [EC:3.2.1.14]	XP_010666132.1//1
104904362	2066	273.184	75.4788	-1.85573	0.000100136	Down	2.19907e-05	LOC104904362	NA	NA	NA	K04730//interleukin-1 receptor-associated kinase 1 [EC:2.7.11.1]	XP_010690890.1//1
104899628	2040	414.347	24.1515	-4.10065	2.29492e-09	Down	2.36605e-10	LOC104899628	NA	NA	NA	K13459//disease resistance protein RPS2	XP_010685154.1//1
104899621	2586	105.886	497.404	2.23191	3.6993e-11	Up	3.04804e-12	LOC104899621	NA	NA	NA	K13459//disease resistance protein RPS2	XP_010685144.1//1
104898016	2191	71.7069	15.6475	-2.19618	1.0367e-11	Down	7.98231e-13	LOC104898016	NA	GO:0016491//oxidoreductase activity	GO:0008152//metabolic process	K13420//LRR receptor-like serine/threonine-protein kinase FLS2 [EC:2.7.11.1]	XP_010683309.1//1
104889240	1071	56.1165	1.70501	-5.04058	2.69207e-10	Down	2.47582e-11	LOC104889240	NA	NA	NA	K13416//brassinosteroid insensitive 1-associated receptor kinase 1 [EC:2.7.10.1 2.7.11.1];K13420//LRR receptor-like serine/threonine-protein kinase FLS2 [EC:2.7.11.1]	XP_010672715.1//1
104905930	5461	2870.55	791.323	-1.85899	1.07791e-35	Down	9.63593e-38	LOC104905930	NA	NA	NA	K19613//leucine-rich repeat protein SHOC2	XP_010692888.2//1
104882836	1759	1.0855	9.78458	3.17214	0.000283834	Up	6.81248e-05	LOC104882836	NA	NA	NA	K04733//interleukin-1 receptor-associated kinase 4 [EC:2.7.11.1]	XP_010665554.1//1
104890516	2896	1111.46	4308.76	1.95482	6.41791e-26	Up	1.17993e-27	LOC104890516	NA	GO:0004674//protein serine/threonine kinase activity	GO:0009987//cellular process	K08818//cell division cycle 2-like [EC:2.7.11.22]	XP_010674334.1//1
104899947	3083	5.23179	23.0699	2.14063	0.00260812	Up	0.000778532	LOC104899947	NA	NA	NA	K04733//interleukin-1 receptor-associated kinase 4 [EC:2.7.11.1];K04730//interleukin-1 receptor-associated kinase 1 [EC:2.7.11.1]	XP_010685541.1//1
104908659	1811	3.94111	44.4346	3.49501	7.35565e-09	Up	8.16674e-10	LOC104908659	NA	NA	NA	K13459//disease resistance protein RPS2	XP_010696095.1//1
104889959	2178	10.4105	1.30174	-2.99952	0.00642208	Down	0.00211984	LOC104889959	NA	NA	NA	K08857//NIMA (never in mitosis gene a)-related kinase 1/4/5 [EC:2.7.11.1]	XP_010673603.1//1
104895253	2517	4.57653	0.245679	-4.21941	0.00117534	Down	0.000322742	LOC104895253	NA	NA	NA	K04733//interleukin-1 receptor-associated kinase 4 [EC:2.7.11.1];K04730//interleukin-1 receptor-associated kinase 1 [EC:2.7.11.1]	XP_010680012.1//1
104890581	3114	707.275	211.07	-1.74455	3.03545e-08	Down	3.67991e-09	LOC104890581	NA	NA	NA	K04730//interleukin-1 receptor-associated kinase 1 [EC:2.7.11.1]	XP_010674424.1//1
104891314	3303	1317.05	3921.84	1.57423	1.41349e-06	Up	2.21605e-07	LOC104891314	NA	NA	NA	K04733//interleukin-1 receptor-associated kinase 4 [EC:2.7.11.1]	XP_019104641.1//1;XP_010675291.1//1;XP_019104642.1//1
104896046	2832	360.97	732.682	1.02131	1.05232e-09	Up	1.03124e-10	LOC104896046	NA	GO:0016740//transferase activity	NA	K04730//interleukin-1 receptor-associated kinase 1 [EC:2.7.11.1];K13428//LRR receptor-like serine/threonine-protein kinase EFR [EC:2.7.11.1]	KMT08604.1//1
104909055	2927	54.915	21.97	-1.32167	0.000104285	Down	2.29853e-05	LOC104909055	NA	GO:1901363//heterocyclic compound binding;GO:0097159//organic cyclic compound binding;GO:0016787//hydrolase activity;GO:0036094//small molecule binding	NA	K13459//disease resistance protein RPS2	XP_010696539.1//1
104899870	1205	85.4032	22.6022	-1.91783	2.6496e-05	Down	5.18636e-06	LOC104899870	NA	GO:0016772//transferase activity, transferring phosphorus-containing groups	NA	K04733//interleukin-1 receptor-associated kinase 4 [EC:2.7.11.1];K13418//somatic embryogenesis receptor kinase 1 [EC:2.7.10.1 2.7.11.1];K04730//interleukin-1 receptor-associated kinase 1 [EC:2.7.11.1]	XP_010685462.1//1;XP_010685461.1//1
104901220	5629	4099.59	1525.18	-1.4265	2.75913e-17	Down	1.146e-18	LOC104901220	NA	NA	NA	K17550//protein phosphatase 1 regulatory subunit 7	XP_019106736.1//1
104906416	917	136.684	1685.97	3.62466	6.66774e-15	Up	3.52857e-16	LOC104906416	NA	NA	NA	K00108//choline dehydrogenase [EC:1.1.99.1];K03363//cell division cycle 20, cofactor of APC complex	XP_010693458.1//1
104883663	4618	97.5271	22.662	-2.10552	5.25768e-08	Down	6.59123e-09	LOC104883663	NA	NA	NA	K13420//LRR receptor-like serine/threonine-protein kinase FLS2 [EC:2.7.11.1]	XP_010666513.1//1
104898152	3850	102.419	31.5872	-1.69707	8.35957e-05	Down	1.80969e-05	LOC104898152	GO:0016020//membrane	GO:1901363//heterocyclic compound binding;GO:0097159//organic cyclic compound binding;GO:0004672//protein kinase activity;GO:0036094//small molecule binding;GO:0016491//oxidoreductase activity	GO:0006796//phosphate-containing compound metabolic process	K13420//LRR receptor-like serine/threonine-protein kinase FLS2 [EC:2.7.11.1]	XP_010683484.1//1
104885577	3399	198.725	36.4495	-2.4468	4.153e-07	Down	6.01017e-08	LOC104885577	GO:0016020//membrane	GO:0016772//transferase activity, transferring phosphorus-containing groups	GO:0008152//metabolic process	K00924//null	XP_010668554.1//1
104889045	2308	11328.9	5597.59	-1.01713	4.33839e-12	Down	3.17582e-13	LOC104889045	NA	NA	NA	K06272//integrin-linked kinase [EC:2.7.11.1]	XP_010672486.1//1
104900388	1863	2.73784	24.684	3.17246	8.38098e-09	Up	9.35814e-10	LOC104900388	NA	NA	NA	K19613//leucine-rich repeat protein SHOC2;K13420//LRR receptor-like serine/threonine-protein kinase FLS2 [EC:2.7.11.1]	XP_010686105.2//1
104905440	2930	3499.77	674.397	-2.37559	2.87773e-24	Down	6.21293e-26	LOC104905440	NA	NA	NA	K04733//interleukin-1 receptor-associated kinase 4 [EC:2.7.11.1];K04730//interleukin-1 receptor-associated kinase 1 [EC:2.7.11.1]	XP_019107699.1//1;XP_010692288.1//1
104902336	2037	560.321	7.97763	-6.13415	1.04655e-24	Down	2.1668e-26	LOC104902336	NA	GO:0016628//oxidoreductase activity, acting on the CH-CH group of donors, NAD or NADP as acceptor;GO:0016772//transferase activity, transferring phosphorus-containing groups	GO:0044710//null;GO:0006796//phosphate-containing compound metabolic process	K02984//small subunit ribosomal protein S3Ae;K13420//LRR receptor-like serine/threonine-protein kinase FLS2 [EC:2.7.11.1]	XP_010688371.1//1
104899031	3485	106.081	489.742	2.20686	1.89227e-13	Up	1.19768e-14	LOC104899031	GO:0016020//membrane	GO:1901363//heterocyclic compound binding;GO:0097159//organic cyclic compound binding;GO:0004672//protein kinase activity;GO:0036094//small molecule binding	GO:0006796//phosphate-containing compound metabolic process	K00924//null	XP_010684496.1//1
104889264	3467	913.345	243.535	-1.90703	5.82771e-18	Down	2.27309e-19	LOC104889264	NA	GO:0004672//protein kinase activity	GO:0050794//regulation of cellular process;GO:0000902//cell morphogenesis;GO:0033993//response to lipid;GO:0014070//response to organic cyclic compound;GO:0009725//response to hormone;GO:0016049//cell growth	K04730//interleukin-1 receptor-associated kinase 1 [EC:2.7.11.1]	XP_010672753.1//1
104884752	2979	2389.99	668.635	-1.83771	3.41793e-08	Down	4.17963e-09	LOC104884752	NA	NA	NA	K00924//null;K04733//interleukin-1 receptor-associated kinase 4 [EC:2.7.11.1];K04730//interleukin-1 receptor-associated kinase 1 [EC:2.7.11.1]	XP_019103215.1//1;XP_010667742.1//1;XP_019103216.1//1
104899453	2448	360.472	130.204	-1.46911	1.73091e-07	Down	2.3597e-08	LOC104899453	NA	GO:0016301//kinase activity	GO:0006796//phosphate-containing compound metabolic process	K13415//protein brassinosteroid insensitive 1 [EC:2.7.10.1 2.7.11.1]	XP_010684950.1//1
104907110	2883	20.1293	2.18042	-3.20662	3.52289e-05	Down	7.07401e-06	LOC104907110	NA	NA	NA	K19613//leucine-rich repeat protein SHOC2;K10406//kinesin family member C2/C3	XP_010694295.1//1
104896324	3055	1394.34	3356.1	1.26721	6.42049e-14	Up	3.82549e-15	LOC104896324	NA	GO:0004672//protein kinase activity;GO:0032550//purine ribonucleoside binding	GO:0006464//cellular protein modification process	K04733//interleukin-1 receptor-associated kinase 4 [EC:2.7.11.1]	XP_010681365.1//1
104902670	1941	194.669	16.9902	-3.51825	3.22828e-18	Down	1.22788e-19	LOC104902670	NA	NA	NA	K04733//interleukin-1 receptor-associated kinase 4 [EC:2.7.11.1];K04730//interleukin-1 receptor-associated kinase 1 [EC:2.7.11.1]	XP_010688830.1//1
104890916	2908	1970.04	4024.04	1.03042	1.07686e-07	Up	1.4181e-08	LOC104890916	NA	NA	NA	K08867//WNK lysine deficient protein kinase [EC:2.7.11.1]	XP_010674833.1//1
104902210	3265	49.8218	144.662	1.53784	0.000290989	Up	7.00385e-05	LOC104902210	NA	GO:0004672//protein kinase activity	NA	K04730//interleukin-1 receptor-associated kinase 1 [EC:2.7.11.1]	XP_010688211.1//1
104899969	3250	467.417	191.2	-1.28963	2.73014e-08	Down	3.28561e-09	LOC104899969	GO:0016020//membrane	GO:0004672//protein kinase activity;GO:0016491//oxidoreductase activity	GO:0006796//phosphate-containing compound metabolic process	K00924//null	XP_010685574.1//1
104898198	2083	56648.8	801.715	-6.14281	1.30856e-29	Down	1.76572e-31	LOC104898198	NA	GO:0004672//protein kinase activity;GO:0032550//purine ribonucleoside binding	GO:0009738//abscisic acid-activated signaling pathway;GO:0006464//cellular protein modification process;GO:0006796//phosphate-containing compound metabolic process	K07198//5'-AMP-activated protein kinase, catalytic alpha subunit [EC:2.7.11.11]	XP_010683541.1//1
104897500	1706	213.971	50.4543	-2.08436	1.00023e-13	Down	6.11571e-15	LOC104897500	NA	NA	NA	NA	KMT07380.1//1
104888110	4280	175.245	83.2288	-1.07422	0.000174095	Down	4.01193e-05	LOC104888110	NA	NA	NA	K19613//leucine-rich repeat protein SHOC2;K15078//structure-specific endonuclease subunit SLX1 [EC:3.6.1.-]	XP_010671277.1//1
104888972	5704	120.912	3.07782	-5.2959	1.26278e-13	Down	7.80618e-15	LOC104888972	NA	NA	NA	K04733//interleukin-1 receptor-associated kinase 4 [EC:2.7.11.1]	XP_010672389.1//1
104908609	2437	1761.31	490.438	-1.84451	3.16466e-27	Down	5.16435e-29	LOC104908609	NA	NA	NA	K04733//interleukin-1 receptor-associated kinase 4 [EC:2.7.11.1];K04730//interleukin-1 receptor-associated kinase 1 [EC:2.7.11.1]	XP_010696037.1//1
104902631	2959	2669.28	1334.05	-1.00064	1.96517e-08	Down	2.31031e-09	LOC104902631	NA	GO:0016787//hydrolase activity	NA	K13457//disease resistance protein RPM1;K15078//structure-specific endonuclease subunit SLX1 [EC:3.6.1.-]	XP_010688776.1//1
104888757	1421	233.896	1126.65	2.2681	8.70705e-07	Up	1.32139e-07	LOC104888757	NA	NA	NA	K04368//mitogen-activated protein kinase kinase 1 [EC:2.7.12.2]	XP_010672118.1//1
104892201	3020	639.077	136.254	-2.22969	9.21193e-15	Down	4.93711e-16	LOC104892201	NA	NA	NA	K04733//interleukin-1 receptor-associated kinase 4 [EC:2.7.11.1];K04730//interleukin-1 receptor-associated kinase 1 [EC:2.7.11.1]	XP_010676354.1//1
104900737	1859	549.724	1333.2	1.27811	2.67547e-10	Up	2.45942e-11	LOC104900737	NA	NA	NA	K04733//interleukin-1 receptor-associated kinase 4 [EC:2.7.11.1]	XP_010686542.1//1
104892193	1977	5.52278	24.6335	2.15715	3.83415e-05	Up	7.77016e-06	LOC104892193	NA	NA	NA	K04427//mitogen-activated protein kinase kinase kinase 7 [EC:2.7.11.25];K17535//serine/threonine-protein kinase TNNI3K [EC:2.7.11.1];K04365//B-Raf proto-oncogene serine/threonine-protein kinase [EC:2.7.11.1]	XP_010676343.1//1
104883883	3630	708.222	169.488	-2.06302	3.96851e-05	Down	8.06755e-06	LOC104883883	NA	NA	NA	K00924//null;K17422//large subunit ribosomal protein L41;K13415//protein brassinosteroid insensitive 1 [EC:2.7.10.1 2.7.11.1]	XP_010666754.1//1
104907594	1801	389.688	1031.44	1.40426	1.15858e-13	Up	7.13763e-15	LOC104907594	NA	GO:0004713//protein tyrosine kinase activity;GO:0032550//purine ribonucleoside binding	GO:0006464//cellular protein modification process	K04733//interleukin-1 receptor-associated kinase 4 [EC:2.7.11.1];K04730//interleukin-1 receptor-associated kinase 1 [EC:2.7.11.1]	XP_010694850.1//1
104897284	2772	535.316	1317.02	1.29882	1.24547e-09	Up	1.23628e-10	LOC104897284	NA	NA	NA	K05656//ATP-binding cassette, subfamily B (MDR/TAP), member 9	XP_010682439.1//1
104891871	3415	85.2515	174.436	1.0329	2.20137e-05	Up	4.24958e-06	LOC104891871	NA	NA	NA	K04730//interleukin-1 receptor-associated kinase 1 [EC:2.7.11.1]	XP_010675950.1//1
104883009	2745	17.2112	4.71044	-1.86942	0.00256902	Down	0.00076556	LOC104883009	NA	GO:1901363//heterocyclic compound binding;GO:0097159//organic cyclic compound binding;GO:0004672//protein kinase activity;GO:0036094//small molecule binding	GO:0006796//phosphate-containing compound metabolic process	K04733//interleukin-1 receptor-associated kinase 4 [EC:2.7.11.1];K00276//primary-amine oxidase [EC:1.4.3.21];K04730//interleukin-1 receptor-associated kinase 1 [EC:2.7.11.1]	XP_010665750.2//1
104904403	2605	56.378	152.013	1.43099	1.1111e-05	Up	2.04603e-06	LOC104904403	NA	NA	NA	K04730//interleukin-1 receptor-associated kinase 1 [EC:2.7.11.1]	XP_019107575.1//1;XP_010690948.1//1
104887147	1635	3.98356	86.7529	4.44478	4.91703e-15	Up	2.571e-16	LOC104887147	GO:0030529//intracellular ribonucleoprotein complex	GO:0004674//protein serine/threonine kinase activity;GO:0032550//purine ribonucleoside binding	GO:0006464//cellular protein modification process;GO:0006796//phosphate-containing compound metabolic process	K04688//ribosomal protein S6 kinase beta [EC:2.7.11.1]	XP_010670046.1//1
104897601	2816	228.525	31.2536	-2.87026	2.30503e-16	Down	1.06301e-17	LOC104897601	NA	NA	NA	K13418//somatic embryogenesis receptor kinase 1 [EC:2.7.10.1 2.7.11.1];K04730//interleukin-1 receptor-associated kinase 1 [EC:2.7.11.1]	XP_010682822.1//1
104901060	2636	6.92602	26.2441	1.92189	0.00363988	Up	0.00112842	LOC104901060	NA	NA	NA	K04733//interleukin-1 receptor-associated kinase 4 [EC:2.7.11.1];K04730//interleukin-1 receptor-associated kinase 1 [EC:2.7.11.1]	XP_010686905.1//1
104889257	3084	4189.35	1038.33	-2.01246	1.72754e-20	Down	5.27403e-22	LOC104889257	GO:0031224//intrinsic component of membrane	GO:0016301//kinase activity;GO:0016628//oxidoreductase activity, acting on the CH-CH group of donors, NAD or NADP as acceptor;GO:0032550//purine ribonucleoside binding	GO:0006464//cellular protein modification process;GO:0044710//null;GO:0006796//phosphate-containing compound metabolic process	K00924//null	XP_010672746.1//1
104897492	1245	321.792	103.354	-1.63854	7.42845e-08	Down	9.52244e-09	LOC104897492	NA	GO:0016628//oxidoreductase activity, acting on the CH-CH group of donors, NAD or NADP as acceptor;GO:0016772//transferase activity, transferring phosphorus-containing groups	GO:0044710//null;GO:0006796//phosphate-containing compound metabolic process	K13418//somatic embryogenesis receptor kinase 1 [EC:2.7.10.1 2.7.11.1];K13416//brassinosteroid insensitive 1-associated receptor kinase 1 [EC:2.7.10.1 2.7.11.1]	XP_010682678.1//1
104903364	3330	3799.06	1818.81	-1.06264	7.68282e-33	Down	8.09911e-35	LOC104903364	NA	NA	NA	K04730//interleukin-1 receptor-associated kinase 1 [EC:2.7.11.1]	XP_010689695.1//1;XP_010689694.1//1;XP_010689691.1//1
104897961	3115	2107.63	577.159	-1.86858	1.60333e-12	Down	1.12027e-13	LOC104897961	NA	NA	NA	K13420//LRR receptor-like serine/threonine-protein kinase FLS2 [EC:2.7.11.1]	XP_010683241.1//1
104894302	3492	152.15	18.2794	-3.0572	2.56095e-08	Down	3.07119e-09	LOC104894302	NA	GO:0003824//catalytic activity	NA	K13420//LRR receptor-like serine/threonine-protein kinase FLS2 [EC:2.7.11.1]	XP_010678806.1//1
104887812	6099	60.0787	245.709	2.03203	2.89791e-06	Up	4.84268e-07	LOC104887812	NA	NA	NA	K19613//leucine-rich repeat protein SHOC2;K15078//structure-specific endonuclease subunit SLX1 [EC:3.6.1.-]	XP_010670866.1//1
104901911	3611	292.57	129.657	-1.17408	5.42436e-05	Down	1.1297e-05	LOC104901911	GO:0031224//intrinsic component of membrane	GO:0016628//oxidoreductase activity, acting on the CH-CH group of donors, NAD or NADP as acceptor;GO:0004702//signal transducer, downstream of receptor, with serine/threonine kinase activity;GO:0032550//purine ribonucleoside binding	GO:0006468//protein phosphorylation;GO:0044710//null	K00924//null	XP_010687839.1//1
104890611	1476	56.2874	120.849	1.10233	0.00767746	Up	0.00259056	LOC104890611	NA	NA	NA	K13420//LRR receptor-like serine/threonine-protein kinase FLS2 [EC:2.7.11.1]	KMT20649.1//1
104884489	4338	1330.41	543.631	-1.29118	4.02704e-18	Down	1.54697e-19	LOC104884489	NA	NA	NA	K17545//serine/threonine-protein kinase ULK4 [EC:2.7.11.1]	XP_010667445.1//1
104883641	2889	0.584623	10.7127	4.19567	0.000435776	Up	0.000108471	LOC104883641	NA	GO:0004672//protein kinase activity	GO:0016310//phosphorylation	K04730//interleukin-1 receptor-associated kinase 1 [EC:2.7.11.1]	XP_019102964.1//1
104889855	3021	160.754	68.9008	-1.22226	0.000712259	Down	0.000186272	LOC104889855	NA	NA	NA	K04733//interleukin-1 receptor-associated kinase 4 [EC:2.7.11.1];K00276//primary-amine oxidase [EC:1.4.3.21];K04730//interleukin-1 receptor-associated kinase 1 [EC:2.7.11.1]	XP_010673486.1//1
104901955	3843	44.9065	19.9942	-1.16734	0.00296603	Down	0.000898626	LOC104901955	NA	NA	NA	K15078//structure-specific endonuclease subunit SLX1 [EC:3.6.1.-]	XP_010687892.1//1
104899223	4001	41.1498	8.04477	-2.35476	1.00591e-06	Down	1.54142e-07	LOC104899223	NA	GO:0004672//protein kinase activity	GO:0016310//phosphorylation	K13420//LRR receptor-like serine/threonine-protein kinase FLS2 [EC:2.7.11.1]	XP_010684678.1//1
104888190	2901	377.719	20.5619	-4.19927	1.59777e-54	Down	4.17718e-57	LOC104888190	NA	GO:0016772//transferase activity, transferring phosphorus-containing groups	NA	K04730//interleukin-1 receptor-associated kinase 1 [EC:2.7.11.1]	XP_010671388.1//1
104890245	2450	78.8997	31.7956	-1.31119	0.00255148	Down	0.000759903	LOC104890245	NA	NA	NA	K04733//interleukin-1 receptor-associated kinase 4 [EC:2.7.11.1];K04730//interleukin-1 receptor-associated kinase 1 [EC:2.7.11.1]	XP_010673954.1//1
104896762	2520	219.311	54.9321	-1.99725	1.04202e-16	Down	4.63121e-18	LOC104896762	NA	GO:0016301//kinase activity	NA	K08286//protein-serine/threonine kinase [EC:2.7.11.-]	XP_010681851.1//1
104906650	1919	117.247	11.3057	-3.37443	4.12472e-16	Down	1.94626e-17	LOC104906650	NA	GO:0016772//transferase activity, transferring phosphorus-containing groups	NA	K04733//interleukin-1 receptor-associated kinase 4 [EC:2.7.11.1];K04730//interleukin-1 receptor-associated kinase 1 [EC:2.7.11.1];K13416//brassinosteroid insensitive 1-associated receptor kinase 1 [EC:2.7.10.1 2.7.11.1]	XP_010693739.1//1
104891327	2984	218.745	78.0499	-1.48678	6.73897e-09	Down	7.42523e-10	LOC104891327	NA	NA	NA	K13457//disease resistance protein RPM1	XP_010675309.1//1
104899663	2518	4543.36	1779.47	-1.35231	1.59695e-30	Down	2.03365e-32	LOC104899663	NA	NA	NA	K04730//interleukin-1 receptor-associated kinase 1 [EC:2.7.11.1]	XP_010685195.1//1
104897824	3594	3222.46	894.862	-1.84842	3.08086e-18	Down	1.17051e-19	LOC104897824	GO:0031224//intrinsic component of membrane	GO:0016628//oxidoreductase activity, acting on the CH-CH group of donors, NAD or NADP as acceptor;GO:0004702//signal transducer, downstream of receptor, with serine/threonine kinase activity;GO:0032550//purine ribonucleoside binding	GO:0006468//protein phosphorylation;GO:0044710//null	K00924//null	XP_010683073.1//1
104882936	2609	187.307	30.8739	-2.60094	5.79799e-05	Down	1.21583e-05	LOC104882936	NA	GO:0016301//kinase activity	NA	K04733//interleukin-1 receptor-associated kinase 4 [EC:2.7.11.1];K04730//interleukin-1 receptor-associated kinase 1 [EC:2.7.11.1]	XP_010665661.1//1;XP_010665662.1//1;XP_019102787.1//1
104900241	2145	523.53	122.056	-2.10073	4.67203e-06	Down	8.08714e-07	LOC104900241	NA	GO:0016301//kinase activity;GO:0032550//purine ribonucleoside binding	GO:0006464//cellular protein modification process	K04424//sterile alpha motif and leucine zipper containing kinase AZK [EC:2.7.11.25];K17535//serine/threonine-protein kinase TNNI3K [EC:2.7.11.1];K04365//B-Raf proto-oncogene serine/threonine-protein kinase [EC:2.7.11.1]	XP_010685925.1//1
104883021	3401	407.782	160.202	-1.3479	0.00114042	Down	0.000312288	LOC104883021	NA	NA	NA	K04733//interleukin-1 receptor-associated kinase 4 [EC:2.7.11.1];K04730//interleukin-1 receptor-associated kinase 1 [EC:2.7.11.1]	XP_010665762.1//1
104889239	1109	203.02	93.5954	-1.11711	0.000344227	Down	8.39121e-05	LOC104889239	NA	NA	NA	K13416//brassinosteroid insensitive 1-associated receptor kinase 1 [EC:2.7.10.1 2.7.11.1];K13415//protein brassinosteroid insensitive 1 [EC:2.7.10.1 2.7.11.1]	XP_010672714.1//1
104885424	2552	316.455	130.961	-1.27286	8.96573e-19	Down	3.23341e-20	LOC104885424	NA	NA	NA	K04733//interleukin-1 receptor-associated kinase 4 [EC:2.7.11.1];K04730//interleukin-1 receptor-associated kinase 1 [EC:2.7.11.1]	XP_010668420.2//1
104889241	955	205.201	6.19891	-5.04888	3.38192e-22	Down	8.55641e-24	LOC104889241	NA	NA	NA	K13420//LRR receptor-like serine/threonine-protein kinase FLS2 [EC:2.7.11.1]	XP_010672716.1//1
104899618	3241	1575.45	3185.48	1.01574	0.000988278	Up	0.000267	LOC104899618	NA	NA	NA	K13459//disease resistance protein RPS2;K08472//mlo protein	XP_010685139.1//1;XP_019106469.1//1
104903540	2506	86.4348	24.2598	-1.83304	0.00770435	Down	0.00260061	LOC104903540	NA	NA	NA	K04733//interleukin-1 receptor-associated kinase 4 [EC:2.7.11.1];K04730//interleukin-1 receptor-associated kinase 1 [EC:2.7.11.1]	XP_010689887.1//1
104889955	1549	1842.88	332.032	-2.47257	1.30886e-06	Down	2.04318e-07	LOC104889955	NA	GO:0016301//kinase activity	NA	K08286//protein-serine/threonine kinase [EC:2.7.11.-];K08282//non-specific serine/threonine protein kinase [EC:2.7.11.1]	XP_010673599.1//1
104903032	2829	35.4026	8.66054	-2.03132	7.39699e-07	Down	1.11228e-07	LOC104903032	NA	NA	NA	K04730//interleukin-1 receptor-associated kinase 1 [EC:2.7.11.1]	XP_010689302.1//1
104891970	2609	75.9887	3.74113	-4.34424	3.03593e-07	Down	4.3065e-08	LOC104891970	NA	NA	NA	K10406//kinesin family member C2/C3;K13420//LRR receptor-like serine/threonine-protein kinase FLS2 [EC:2.7.11.1]	XP_010676061.2//1
104903468	3613	664.552	247.708	-1.42374	2.60619e-06	Down	4.31014e-07	LOC104903468	NA	GO:0016301//kinase activity;GO:0004672//protein kinase activity	GO:0006796//phosphate-containing compound metabolic process	K04427//mitogen-activated protein kinase kinase kinase 7 [EC:2.7.11.25];K13414//mitogen-activated protein kinase kinase kinase 1 [EC:2.7.11.25];K17535//serine/threonine-protein kinase TNNI3K [EC:2.7.11.1];K04422//mitogen-activated protein kinase kinase kinase 13 [EC:2.7.11.25]	XP_010689808.1//1;XP_010689812.1//1
104902552	4425	2.38318	14.5876	2.61378	0.000169697	Up	3.90056e-05	LOC104902552	NA	GO:0016301//kinase activity	GO:0008152//metabolic process;GO:0007275//multicellular organism development	K13420//LRR receptor-like serine/threonine-protein kinase FLS2 [EC:2.7.11.1]	XP_010688659.1//1
104894871	2588	1832.97	514.4	-1.83322	5.62464e-20	Down	1.82151e-21	LOC104894871	NA	NA	NA	K04730//interleukin-1 receptor-associated kinase 1 [EC:2.7.11.1]	XP_010679522.1//1
104884620	2393	37.3937	1.28542	-4.86248	4.48472e-05	Down	9.19637e-06	LOC104884620	NA	NA	NA	K04733//interleukin-1 receptor-associated kinase 4 [EC:2.7.11.1];K04730//interleukin-1 receptor-associated kinase 1 [EC:2.7.11.1]	XP_010667608.1//1;XP_010667607.1//1
104903579	1635	382.686	114.952	-1.73513	0.00344506	Down	0.00106119	LOC104903579	NA	NA	NA	K04733//interleukin-1 receptor-associated kinase 4 [EC:2.7.11.1];K04730//interleukin-1 receptor-associated kinase 1 [EC:2.7.11.1]	XP_010689939.1//1
104904950	2944	1523.54	673.312	-1.17808	2.97088e-06	Down	4.97714e-07	LOC104904950	NA	NA	NA	K04733//interleukin-1 receptor-associated kinase 4 [EC:2.7.11.1];K04730//interleukin-1 receptor-associated kinase 1 [EC:2.7.11.1]	XP_010691679.1//1
104903040	2877	601.958	1505.19	1.32221	3.66922e-09	Up	3.88969e-10	LOC104903040	NA	GO:1901363//heterocyclic compound binding;GO:0097159//organic cyclic compound binding;GO:0004672//protein kinase activity;GO:0036094//small molecule binding	GO:0006796//phosphate-containing compound metabolic process	K04733//interleukin-1 receptor-associated kinase 4 [EC:2.7.11.1];K00276//primary-amine oxidase [EC:1.4.3.21];K04730//interleukin-1 receptor-associated kinase 1 [EC:2.7.11.1]	XP_010689315.1//1
104891816	1504	36.018	5.34208	-2.75324	0.00182618	Down	0.000523791	LOC104891816	NA	NA	NA	K08867//WNK lysine deficient protein kinase [EC:2.7.11.1]	XP_010675874.2//1
104901286	2693	1035.8	2163.08	1.06235	2.02215e-25	Up	3.9309e-27	LOC104901286	NA	GO:0004672//protein kinase activity	NA	K08269//serine/threonine-protein kinase ULK/ATG1 [EC:2.7.11.1]	XP_010687166.1//1;XP_010687216.1//1
104894268	1722	420.925	2.57968	-7.35023	1.97075e-54	Down	5.23539e-57	LOC104894268	NA	GO:0004672//protein kinase activity;GO:0032550//purine ribonucleoside binding	GO:0006464//cellular protein modification process	K04424//sterile alpha motif and leucine zipper containing kinase AZK [EC:2.7.11.25];K17535//serine/threonine-protein kinase TNNI3K [EC:2.7.11.1];K04365//B-Raf proto-oncogene serine/threonine-protein kinase [EC:2.7.11.1]	XP_010678756.1//1;XP_010678755.1//1
104904544	3057	523.627	2135.26	2.0278	5.3316e-12	Up	3.95908e-13	LOC104904544	NA	NA	NA	K13466//EIX receptor 1/2;K13420//LRR receptor-like serine/threonine-protein kinase FLS2 [EC:2.7.11.1]	XP_010691124.1//1;XP_010691123.1//1;XP_010691121.1//1
104892914	877	14.9197	42.8165	1.52095	0.00159757	Up	0.000452426	LOC104892914	NA	NA	NA	K13457//disease resistance protein RPM1	XP_010677240.1//1
104904647	4253	409.047	101.093	-2.01659	7.60598e-16	Down	3.68833e-17	LOC104904647	GO:0031224//intrinsic component of membrane	GO:0016301//kinase activity;GO:0016791//phosphatase activity;GO:0032550//purine ribonucleoside binding	GO:0006464//cellular protein modification process	K13420//LRR receptor-like serine/threonine-protein kinase FLS2 [EC:2.7.11.1]	XP_010691266.1//1
104899820	3690	589.433	125.933	-2.22668	6.10996e-07	Down	9.06381e-08	LOC104899820	NA	GO:0016772//transferase activity, transferring phosphorus-containing groups	NA	K04733//interleukin-1 receptor-associated kinase 4 [EC:2.7.11.1];K13430//serine/threonine-protein kinase PBS1 [EC:2.7.11.1];K04730//interleukin-1 receptor-associated kinase 1 [EC:2.7.11.1]	XP_010685402.1//1
104898046	2356	741.224	239.648	-1.62899	5.7114e-06	Down	1.00476e-06	LOC104898046	NA	NA	NA	K04730//interleukin-1 receptor-associated kinase 1 [EC:2.7.11.1]	XP_010683354.1//1
104895576	2631	3602.86	1567.3	-1.20086	5.09821e-12	Down	3.77287e-13	LOC104895576	NA	NA	NA	K00924//null	XP_010680435.1//1
104898134	2150	163.447	39.9712	-2.03179	1.28262e-05	Down	2.38676e-06	LOC104898134	NA	NA	NA	K08818//cell division cycle 2-like [EC:2.7.11.22]	XP_010683459.1//1
104891637	4965	279.563	78.3306	-1.83553	5.65753e-06	Down	9.94571e-07	LOC104891637	NA	NA	NA	K13459//disease resistance protein RPS2	XP_019104681.1//1
104889624	2439	53.0133	200.63	1.92011	1.11819e-05	Up	2.06051e-06	LOC104889624	NA	NA	NA	K14497//protein phosphatase 2C [EC:3.1.3.16];K17609//nucleoredoxin [EC:1.8.1.8];K19613//leucine-rich repeat protein SHOC2	XP_010673185.1//1
104896981	3506	472.878	2233.42	2.23972	1.2577e-12	Up	8.67636e-14	LOC104896981	NA	GO:0004672//protein kinase activity	GO:0016310//phosphorylation	K04730//interleukin-1 receptor-associated kinase 1 [EC:2.7.11.1];K13420//LRR receptor-like serine/threonine-protein kinase FLS2 [EC:2.7.11.1]	XP_019105894.1//1
104901405	1895	569.401	5890.51	3.37087	6.11681e-29	Up	8.64066e-31	LOC104901405	NA	GO:0004672//protein kinase activity;GO:0032550//purine ribonucleoside binding	GO:0006464//cellular protein modification process;GO:0006796//phosphate-containing compound metabolic process	K13413//mitogen-activated protein kinase kinase 4/5 [EC:2.7.12.2]	XP_010687279.1//1
104900360	3720	246.073	657.186	1.41721	5.58756e-10	Up	5.31307e-11	LOC104900360	NA	GO:0004672//protein kinase activity	NA	K04730//interleukin-1 receptor-associated kinase 1 [EC:2.7.11.1]	XP_010686073.1//1
104908612	4447	15.1426	4.46872	-1.76068	0.00295772	Down	0.000895735	LOC104908612	GO:0016020//membrane;GO:0044464//cell part	GO:1901363//heterocyclic compound binding;GO:0097159//organic cyclic compound binding;GO:0016787//hydrolase activity;GO:0004672//protein kinase activity;GO:0036094//small molecule binding;GO:0016491//oxidoreductase activity	GO:0006796//phosphate-containing compound metabolic process	K13415//protein brassinosteroid insensitive 1 [EC:2.7.10.1 2.7.11.1]	XP_010675503.1//1
104891847	3212	285.433	116.624	-1.29129	0.00180354	Down	0.000516688	LOC104891847	NA	NA	NA	K00924//null	XP_010675918.1//1
104895388	2027	17.5994	63.3379	1.84754	3.68878e-12	Up	2.68473e-13	LOC104895388	NA	GO:1901363//heterocyclic compound binding;GO:0097159//organic cyclic compound binding;GO:0036094//small molecule binding	NA	K07478//putative ATPase	XP_010680182.1//1
104884481	2140	31.279	119.982	1.93955	7.84123e-08	Up	1.00847e-08	LOC104884481	NA	GO:0046872//metal ion binding;GO:0004674//protein serine/threonine kinase activity;GO:0032550//purine ribonucleoside binding	GO:0006464//cellular protein modification process;GO:0006796//phosphate-containing compound metabolic process	K13412//calcium-dependent protein kinase [EC:2.7.11.1]	XP_010667438.1//1
104903508	1936	371.362	67.7086	-2.45542	7.13396e-29	Down	1.01677e-30	LOC104903508	NA	GO:0004672//protein kinase activity;GO:0032550//purine ribonucleoside binding	GO:0006464//cellular protein modification process	K04733//interleukin-1 receptor-associated kinase 4 [EC:2.7.11.1]	XP_010689851.1//1;XP_010689849.1//1
104888531	3452	481.994	1572.25	1.70575	5.27333e-27	Up	8.85003e-29	LOC104888531	NA	GO:0003824//catalytic activity	NA	K04730//interleukin-1 receptor-associated kinase 1 [EC:2.7.11.1]	XP_010671850.1//1
104902474	2981	2326.83	254.459	-3.19286	4.11913e-31	Down	5.00236e-33	LOC104902474	NA	NA	NA	K02984//small subunit ribosomal protein S3Ae;K13420//LRR receptor-like serine/threonine-protein kinase FLS2 [EC:2.7.11.1]	XP_010688564.1//1
104893998	2745	1087.96	284.565	-1.9348	3.77376e-13	Down	2.45378e-14	LOC104893998	NA	GO:0004672//protein kinase activity;GO:0032550//purine ribonucleoside binding	GO:0006464//cellular protein modification process	K08819//cyclin-dependent kinase 12/13 [EC:2.7.11.22 2.7.11.23]	XP_010678451.1//1
104891681	1347	6.8715	290.882	5.40367	4.86771e-30	Up	6.46564e-32	LOC104891681	NA	NA	NA	K01188//beta-glucosidase [EC:3.2.1.21];K17422//large subunit ribosomal protein L41	XP_010675711.1//1
104889236	1442	34.5104	0.531941	-6.01962	1.78656e-09	Down	1.81029e-10	LOC104889236	NA	NA	NA	K01188//beta-glucosidase [EC:3.2.1.21];K13420//LRR receptor-like serine/threonine-protein kinase FLS2 [EC:2.7.11.1]	XP_010672711.1//1
104884918	1422	113.337	339.346	1.58213	1.46097e-06	Up	2.29603e-07	LOC104884918	NA	NA	NA	K08867//WNK lysine deficient protein kinase [EC:2.7.11.1]	XP_010667922.1//1
104895076	3050	2086.73	445.665	-2.22721	9.11771e-09	Down	1.02346e-09	LOC104895076	NA	NA	NA	K19613//leucine-rich repeat protein SHOC2;K15078//structure-specific endonuclease subunit SLX1 [EC:3.6.1.-]	XP_010679788.1//1
104895522	2026	70.9661	292.575	2.04361	2.46763e-09	Up	2.55243e-10	LOC104895522	NA	NA	NA	K04733//interleukin-1 receptor-associated kinase 4 [EC:2.7.11.1];K04730//interleukin-1 receptor-associated kinase 1 [EC:2.7.11.1]	XP_010680362.1//1
104900279	2159	3075.96	8222.11	1.41847	0.000180722	Up	4.17456e-05	LOC104900279	NA	GO:1901363//heterocyclic compound binding;GO:0097159//organic cyclic compound binding;GO:0004674//protein serine/threonine kinase activity;GO:0036094//small molecule binding	GO:0050896//response to stimulus;GO:0006796//phosphate-containing compound metabolic process	K07198//5'-AMP-activated protein kinase, catalytic alpha subunit [EC:2.7.11.11];K12761//carbon catabolite-derepressing protein kinase [EC:2.7.11.1]	XP_010685969.1//1
104892563	3103	600.23	137.921	-2.12168	4.98997e-12	Down	3.68435e-13	LOC104892563	NA	NA	NA	K20359//PRA1 family protein 1;K13415//protein brassinosteroid insensitive 1 [EC:2.7.10.1 2.7.11.1]	XP_010676828.1//1
104908500	2712	1043.6	376.419	-1.47116	3.63625e-17	Down	1.53025e-18	LOC104908500	GO:0031224//intrinsic component of membrane;GO:0005618//cell wall;GO:0009532//plastid stroma	GO:0004672//protein kinase activity;GO:0016628//oxidoreductase activity, acting on the CH-CH group of donors, NAD or NADP as acceptor;GO:0032550//purine ribonucleoside binding	GO:0006464//cellular protein modification process;GO:0044710//null	K00924//null;K04730//interleukin-1 receptor-associated kinase 1 [EC:2.7.11.1]	XP_010695919.1//1
104888714	2469	323.576	24.9595	-3.69644	2.33312e-18	Down	8.75595e-20	LOC104888714	NA	NA	NA	K13420//LRR receptor-like serine/threonine-protein kinase FLS2 [EC:2.7.11.1]	XP_010672053.1//1
104883880	1594	9.25195	124.677	3.75229	2.25442e-10	Up	2.0486e-11	LOC104883880	NA	GO:0016772//transferase activity, transferring phosphorus-containing groups	NA	K17095//annexin A7/11;K14962//COMPASS component SWD2;K00276//primary-amine oxidase [EC:1.4.3.21];K03327//multidrug resistance protein, MATE family	XP_010666750.1//1
104890456	3575	217.937	29.4854	-2.88584	4.58418e-19	Down	1.62761e-20	LOC104890456	GO:0031224//intrinsic component of membrane	GO:0004672//protein kinase activity;GO:0032550//purine ribonucleoside binding	GO:0006464//cellular protein modification process;GO:0006796//phosphate-containing compound metabolic process	K00924//null	XP_019104470.1//1
104896575	2549	63.9026	0.798338	-6.32273	4.18506e-12	Down	3.05651e-13	LOC104896575	NA	NA	NA	K04733//interleukin-1 receptor-associated kinase 4 [EC:2.7.11.1];K04730//interleukin-1 receptor-associated kinase 1 [EC:2.7.11.1]	XP_010681642.1//1
104883394	2680	6.06537	22.8178	1.91149	0.00037152	Up	9.12546e-05	LOC104883394	NA	GO:0016772//transferase activity, transferring phosphorus-containing groups	NA	K04733//interleukin-1 receptor-associated kinase 4 [EC:2.7.11.1];K04730//interleukin-1 receptor-associated kinase 1 [EC:2.7.11.1]	XP_010666218.1//1
104896021	1525	3893.6	8310.04	1.09375	6.56332e-09	Up	7.21786e-10	LOC104896021	NA	GO:0004672//protein kinase activity;GO:0032550//purine ribonucleoside binding	GO:0006464//cellular protein modification process;GO:0006796//phosphate-containing compound metabolic process	K14498//serine/threonine-protein kinase SRK2 [EC:2.7.11.1]	XP_010680996.1//1
104887228	2696	104.755	216.697	1.04865	0.0024137	Up	0.000714595	LOC104887228	NA	NA	NA	K04733//interleukin-1 receptor-associated kinase 4 [EC:2.7.11.1];K04730//interleukin-1 receptor-associated kinase 1 [EC:2.7.11.1]	XP_010670123.1//1
104906872	3028	254.714	45.5417	-2.48362	4.46243e-10	Down	4.21499e-11	LOC104906872	NA	NA	NA	K04730//interleukin-1 receptor-associated kinase 1 [EC:2.7.11.1]	XP_010694005.1//1
104898003	2540	310.912	57.5068	-2.4347	2.72027e-30	Down	3.5215e-32	LOC104898003	NA	GO:0004672//protein kinase activity	NA	K04733//interleukin-1 receptor-associated kinase 4 [EC:2.7.11.1];K04730//interleukin-1 receptor-associated kinase 1 [EC:2.7.11.1]	XP_010683296.1//1
104889519	3437	2.43684	29.7565	3.61012	0.00013262	Up	2.98178e-05	LOC104889519	NA	GO:0004672//protein kinase activity	GO:0008152//metabolic process	K13428//LRR receptor-like serine/threonine-protein kinase EFR [EC:2.7.11.1]	XP_010673059.1//1
104890252	3194	458.855	220.478	-1.0574	4.74031e-06	Down	8.21734e-07	LOC104890252	NA	NA	NA	K04733//interleukin-1 receptor-associated kinase 4 [EC:2.7.11.1];K04730//interleukin-1 receptor-associated kinase 1 [EC:2.7.11.1]	XP_019104436.1//1;XP_010673968.2//1
104901713	1218	614.937	260.418	-1.23961	3.73765e-28	Down	5.68961e-30	LOC104901713	NA	NA	NA	K10268//F-box and leucine-rich repeat protein 2/20	XP_010687614.1//1
104886553	3931	253.619	59.4234	-2.09356	1.21471e-12	Down	8.35651e-14	LOC104886553	GO:0031224//intrinsic component of membrane	GO:0004672//protein kinase activity;GO:0016628//oxidoreductase activity, acting on the CH-CH group of donors, NAD or NADP as acceptor;GO:0032550//purine ribonucleoside binding	GO:0006464//cellular protein modification process;GO:0044710//null;GO:0006796//phosphate-containing compound metabolic process	K04733//interleukin-1 receptor-associated kinase 4 [EC:2.7.11.1];K00924//null	XP_019103041.1//1;XP_010669304.1//1
104902802	3259	6.26037	39.6991	2.66479	8.35957e-05	Up	1.80974e-05	LOC104902802	NA	GO:1901363//heterocyclic compound binding;GO:0097159//organic cyclic compound binding;GO:0004672//protein kinase activity;GO:0036094//small molecule binding	GO:0006796//phosphate-containing compound metabolic process	K04733//interleukin-1 receptor-associated kinase 4 [EC:2.7.11.1];K04730//interleukin-1 receptor-associated kinase 1 [EC:2.7.11.1]	XP_010689007.1//1
104883893	2731	1033.16	306.559	-1.75282	2.5222e-22	Down	6.27492e-24	LOC104883893	NA	GO:0016301//kinase activity	NA	K04420//mitogen-activated protein kinase kinase kinase 2 [EC:2.7.11.25];K04421//mitogen-activated protein kinase kinase kinase 3 [EC:2.7.11.25];K11228//mitogen-activated protein kinase kinase kinase [EC:2.7.11.25]	XP_010666764.1//1;XP_010666763.1//1
104899268	2118	12.6954	3.65045	-1.79816	0.00745216	Down	0.00250322	LOC104899268	NA	GO:0016772//transferase activity, transferring phosphorus-containing groups	NA	K04733//interleukin-1 receptor-associated kinase 4 [EC:2.7.11.1];K04730//interleukin-1 receptor-associated kinase 1 [EC:2.7.11.1]	XP_010684734.1//1;XP_010684731.1//1
104898400	4106	661.151	325.077	-1.0242	2.58258e-19	Down	8.91896e-21	LOC104898400	NA	GO:0016740//transferase activity	NA	K08286//protein-serine/threonine kinase [EC:2.7.11.-]	XP_010683785.1//1
104905608	2422	105.402	297.799	1.49843	3.56037e-11	Up	2.92607e-12	LOC104905608	NA	NA	NA	K04730//interleukin-1 receptor-associated kinase 1 [EC:2.7.11.1];K13429//chitin elicitor receptor kinase 1	XP_010692495.1//1
104892432	2615	672.923	1965.13	1.54611	6.62397e-13	Up	4.4467e-14	LOC104892432	GO:0016020//membrane	GO:0016301//kinase activity;GO:0016491//oxidoreductase activity	GO:0006796//phosphate-containing compound metabolic process	K13418//somatic embryogenesis receptor kinase 1 [EC:2.7.10.1 2.7.11.1];K04730//interleukin-1 receptor-associated kinase 1 [EC:2.7.11.1];K13416//brassinosteroid insensitive 1-associated receptor kinase 1 [EC:2.7.10.1 2.7.11.1]	XP_010676668.1//1;XP_010676667.1//1
104888882	2696	291.396	42.0076	-2.79426	1.0397e-06	Down	1.59583e-07	LOC104888882	NA	NA	NA	K04733//interleukin-1 receptor-associated kinase 4 [EC:2.7.11.1];K04730//interleukin-1 receptor-associated kinase 1 [EC:2.7.11.1]	XP_010672294.1//1;XP_019104181.1//1;XP_010672296.1//1;XP_010672295.1//1
104906950	1735	823.334	316.439	-1.37955	1.20712e-05	Down	2.23609e-06	LOC104906950	NA	GO:0004674//protein serine/threonine kinase activity;GO:0032550//purine ribonucleoside binding	GO:0006464//cellular protein modification process;GO:0007154//cell communication;GO:0006796//phosphate-containing compound metabolic process	K07198//5'-AMP-activated protein kinase, catalytic alpha subunit [EC:2.7.11.11]	XP_019108055.1//1;XP_010694090.1//1
104888123	2895	285.072	610.425	1.09849	0.00133014	Up	0.000370073	LOC104888123	NA	GO:0016301//kinase activity;GO:0005488//binding	GO:0006796//phosphate-containing compound metabolic process	K04730//interleukin-1 receptor-associated kinase 1 [EC:2.7.11.1]	XP_010671293.1//1
104898524	2510	1624.5	464.758	-1.80544	2.94244e-09	Down	3.07458e-10	LOC104898524	NA	GO:0016301//kinase activity	GO:0006796//phosphate-containing compound metabolic process	K04730//interleukin-1 receptor-associated kinase 1 [EC:2.7.11.1]	XP_010683918.1//1
104891548	3297	542.537	192.955	-1.49145	5.62719e-11	Down	4.75042e-12	LOC104891548	NA	NA	NA	K04733//interleukin-1 receptor-associated kinase 4 [EC:2.7.11.1];K04730//interleukin-1 receptor-associated kinase 1 [EC:2.7.11.1]	XP_010675557.1//1
104899748	1842	1072.7	2588.84	1.27106	3.86635e-15	Up	2.00205e-16	LOC104899748	NA	GO:0004672//protein kinase activity	GO:0006796//phosphate-containing compound metabolic process	K04733//interleukin-1 receptor-associated kinase 4 [EC:2.7.11.1]	XP_010685307.1//1
104902130	3960	23.3227	122.384	2.39161	0.00325995	Up	0.000997477	LOC104902130	NA	GO:0017111//nucleoside-triphosphatase activity;GO:0032550//purine ribonucleoside binding	GO:0009154//purine ribonucleotide catabolic process	K05681//ATP-binding cassette, subfamily G (WHITE), member 2	XP_010688122.1//1
104904980	1656	1687.93	74.2834	-4.50607	7.7281e-14	Down	4.66e-15	LOC104904980	NA	NA	NA	K02984//small subunit ribosomal protein S3Ae;K13420//LRR receptor-like serine/threonine-protein kinase FLS2 [EC:2.7.11.1]	KMT01171.1//1
104887168	3823	570.123	148.953	-1.93641	9.56478e-09	Down	1.07969e-09	LOC104887168	NA	NA	NA	K13420//LRR receptor-like serine/threonine-protein kinase FLS2 [EC:2.7.11.1]	XP_010670069.1//1
104904029	2075	488.674	1273.57	1.38194	4.10427e-26	Up	7.49377e-28	LOC104904029	NA	NA	NA	K04733//interleukin-1 receptor-associated kinase 4 [EC:2.7.11.1];K04730//interleukin-1 receptor-associated kinase 1 [EC:2.7.11.1]	XP_019107514.1//1;XP_019107513.1//1
104900283	1938	698.558	1773.11	1.34383	1.23109e-07	Up	1.63782e-08	LOC104900283	NA	GO:0004672//protein kinase activity;GO:0004702//signal transducer, downstream of receptor, with serine/threonine kinase activity;GO:0032550//purine ribonucleoside binding	GO:0016310//phosphorylation;GO:0006468//protein phosphorylation	K08867//WNK lysine deficient protein kinase [EC:2.7.11.1]	XP_010685972.1//1;XP_019106586.1//1;XP_010685973.1//1
104892528	3799	23.4649	280.268	3.57823	5.27895e-18	Up	2.04124e-19	LOC104892528	NA	NA	NA	K13466//EIX receptor 1/2;K19613//leucine-rich repeat protein SHOC2;K10406//kinesin family member C2/C3	XP_010676790.1//1
104904543	3132	204.141	49.2439	-2.05155	5.29392e-06	Down	9.24623e-07	LOC104904543	NA	NA	NA	K13420//LRR receptor-like serine/threonine-protein kinase FLS2 [EC:2.7.11.1]	XP_010691120.1//1
104898698	1541	72.0362	166.848	1.21174	2.11284e-08	Up	2.49728e-09	LOC104898698	NA	GO:1901363//heterocyclic compound binding;GO:0097159//organic cyclic compound binding;GO:0004672//protein kinase activity;GO:0036094//small molecule binding	NA	K04733//interleukin-1 receptor-associated kinase 4 [EC:2.7.11.1]	XP_010684104.1//1
104885030	3272	226.993	3075.31	3.76001	2.61414e-32	Up	2.92113e-34	LOC104885030	NA	GO:0004672//protein kinase activity	GO:0008152//metabolic process	K00924//null	XP_010668040.1//1
104891141	1995	602.334	259.037	-1.2174	8.57883e-08	Down	1.1102e-08	LOC104891141	GO:0031225//anchored component of membrane	NA	GO:0044036//cell wall macromolecule metabolic process	K13473//chitin elicitor-binding protein;K13429//chitin elicitor receptor kinase 1	XP_010675099.1//1
104890835	1220	497.007	206.147	-1.26959	0.00011581	Down	2.57696e-05	LOC104890835	NA	NA	GO:0044036//cell wall macromolecule metabolic process	NA	XP_010674745.1//1
104890501	2277	14.492	2.58662	-2.48612	0.000368368	Down	9.03718e-05	LOC104890501	NA	NA	NA	K04733//interleukin-1 receptor-associated kinase 4 [EC:2.7.11.1];K04730//interleukin-1 receptor-associated kinase 1 [EC:2.7.11.1]	XP_010674312.1//1
104888709	1255	96.0511	42.3192	-1.18249	0.00201679	Down	0.000585008	LOC104888709	NA	GO:0016301//kinase activity;GO:0016628//oxidoreductase activity, acting on the CH-CH group of donors, NAD or NADP as acceptor;GO:0032550//purine ribonucleoside binding	GO:0044710//null;GO:0044272//sulfur compound biosynthetic process;GO:0006796//phosphate-containing compound metabolic process	K00860//adenylylsulfate kinase [EC:2.7.1.25]	XP_010672046.1//1
104887386	3502	710.703	1678.86	1.24016	3.06665e-20	Up	9.60793e-22	LOC104887386	NA	GO:0016301//kinase activity	GO:0044237//cellular metabolic process	K04733//interleukin-1 receptor-associated kinase 4 [EC:2.7.11.1];K04730//interleukin-1 receptor-associated kinase 1 [EC:2.7.11.1]	XP_010670307.1//1;XP_010670312.1//1
104908746	3652	1563.49	724.32	-1.11007	1.34359e-13	Down	8.33402e-15	LOC104908746	NA	GO:0016772//transferase activity, transferring phosphorus-containing groups	NA	K17609//nucleoredoxin [EC:1.8.1.8]	XP_019102639.1//1
104892250	1764	4.53458	297.994	6.03817	8.8945e-21	Up	2.63666e-22	LOC104892250	NA	GO:0004702//signal transducer, downstream of receptor, with serine/threonine kinase activity;GO:0032550//purine ribonucleoside binding	GO:0006464//cellular protein modification process;GO:0006796//phosphate-containing compound metabolic process	K04371//mitogen-activated protein kinase 1/3 [EC:2.7.11.24]	XP_010676423.1//1
104890367	2690	366.368	103.557	-1.82287	0.000165406	Down	3.78797e-05	LOC104890367	NA	NA	NA	K14571//ribosome biogenesis ATPase	XP_010674134.1//1
104889235	1460	108.479	2.06929	-5.71214	7.11863e-22	Down	1.84907e-23	LOC104889235	NA	NA	NA	K01188//beta-glucosidase [EC:3.2.1.21];K13420//LRR receptor-like serine/threonine-protein kinase FLS2 [EC:2.7.11.1]	XP_010672709.1//1
104899617	2287	635.636	85.6758	-2.89124	5.42153e-12	Down	4.02814e-13	LOC104899617	NA	NA	NA	K13459//disease resistance protein RPS2	XP_010685134.1//1
104905770	2292	121.788	295.323	1.27793	5.34843e-05	Up	1.11186e-05	LOC104905770	GO:0016020//membrane	GO:1901363//heterocyclic compound binding;GO:0097159//organic cyclic compound binding;GO:0004672//protein kinase activity;GO:0036094//small molecule binding;GO:0016491//oxidoreductase activity	GO:0006796//phosphate-containing compound metabolic process	K13416//brassinosteroid insensitive 1-associated receptor kinase 1 [EC:2.7.10.1 2.7.11.1]	XP_010692702.1//1
104899783	2706	4.1645	37.8599	3.18446	0.00127645	Up	0.000353681	LOC104899783	NA	NA	NA	K17609//nucleoredoxin [EC:1.8.1.8]	XP_010685351.1//1
104907749	2543	214.809	40.1499	-2.41959	2.84002e-09	Down	2.95798e-10	LOC104907749	NA	NA	NA	K04733//interleukin-1 receptor-associated kinase 4 [EC:2.7.11.1];K04730//interleukin-1 receptor-associated kinase 1 [EC:2.7.11.1]	XP_010695030.1//1
104887690	3571	802.604	367.119	-1.12844	0.000877167	Down	0.000234688	LOC104887690	NA	NA	NA	K19613//leucine-rich repeat protein SHOC2;K15078//structure-specific endonuclease subunit SLX1 [EC:3.6.1.-];K12818//ATP-dependent RNA helicase DHX8/PRP22 [EC:3.6.4.13]	XP_010670698.1//1
104888343	2002	212.817	0.949192	-7.8087	2.41058e-18	Down	9.05684e-20	LOC104888343	NA	NA	NA	K05681//ATP-binding cassette, subfamily G (WHITE), member 2	XP_010671584.1//1
104901759	2964	1095.91	492.157	-1.15493	8.78711e-07	Down	1.33465e-07	LOC104901759	GO:0031224//intrinsic component of membrane	GO:0004672//protein kinase activity;GO:0032550//purine ribonucleoside binding	GO:0006464//cellular protein modification process;GO:0006796//phosphate-containing compound metabolic process	K13418//somatic embryogenesis receptor kinase 1 [EC:2.7.10.1 2.7.11.1]	XP_010687666.1//1;XP_010687665.1//1
104887429	2259	18.0061	40.4038	1.166	0.000935305	Up	0.000251742	LOC104887429	NA	GO:0004674//protein serine/threonine kinase activity;GO:0032550//purine ribonucleoside binding	GO:0006464//cellular protein modification process;GO:0006796//phosphate-containing compound metabolic process	K08286//protein-serine/threonine kinase [EC:2.7.11.-]	XP_010670354.1//1
104885827	6739	228.75	79.3135	-1.52814	0.00824143	Down	0.00280309	LOC104885827	GO:0016020//membrane	GO:0004672//protein kinase activity	GO:0016310//phosphorylation	K00924//null	XP_010668734.2//1
104907910	2156	0.394278	7.69332	4.28632	0.00127539	Up	0.000353279	LOC104907910	NA	NA	NA	NA	XP_010695237.1//1
104894411	3732	508.964	150.968	-1.75332	3.38599e-06	Down	5.73683e-07	LOC104894411	NA	NA	NA	K04733//interleukin-1 receptor-associated kinase 4 [EC:2.7.11.1]	XP_019105268.1//1
104894981	2353	48.6716	2.39633	-4.34418	1.32044e-15	Down	6.53122e-17	LOC104894981	NA	GO:0016491//oxidoreductase activity	GO:0008152//metabolic process	K13420//LRR receptor-like serine/threonine-protein kinase FLS2 [EC:2.7.11.1]	XP_010679672.1//1
104894549	2206	27.7761	9.81967	-1.5001	0.00476027	Down	0.00152273	LOC104894549	NA	GO:1901363//heterocyclic compound binding;GO:0097159//organic cyclic compound binding;GO:0004674//protein serine/threonine kinase activity;GO:0036094//small molecule binding	GO:0006468//protein phosphorylation	K08857//NIMA (never in mitosis gene a)-related kinase 1/4/5 [EC:2.7.11.1]	XP_010679108.1//1
104904442	2142	0.229288	6.16942	4.7499	0.000104022	Up	2.29231e-05	LOC104904442	NA	NA	GO:0000904//cell morphogenesis involved in differentiation	K02984//small subunit ribosomal protein S3Ae;K13420//LRR receptor-like serine/threonine-protein kinase FLS2 [EC:2.7.11.1]	XP_010690992.1//1
104904069	4159	225.773	996.824	2.14246	2.63202e-18	Up	9.94431e-20	LOC104904069	NA	NA	NA	K19613//leucine-rich repeat protein SHOC2;K15078//structure-specific endonuclease subunit SLX1 [EC:3.6.1.-]	XP_010690548.1//1
104897654	2022	314.901	40.6246	-2.95447	2.25815e-23	Down	5.17047e-25	LOC104897654	NA	GO:0004672//protein kinase activity;GO:0032550//purine ribonucleoside binding	GO:0006464//cellular protein modification process;GO:0006796//phosphate-containing compound metabolic process	K04730//interleukin-1 receptor-associated kinase 1 [EC:2.7.11.1]	XP_010682893.1//1;XP_010682892.1//1
104883041	1898	879.136	145.554	-2.59453	1.04996e-44	Down	5.44574e-47	LOC104883041	NA	GO:1901363//heterocyclic compound binding;GO:0097159//organic cyclic compound binding;GO:0004672//protein kinase activity;GO:0036094//small molecule binding;GO:0032550//purine ribonucleoside binding	GO:0006464//cellular protein modification process;GO:0006796//phosphate-containing compound metabolic process	K04733//interleukin-1 receptor-associated kinase 4 [EC:2.7.11.1];K04730//interleukin-1 receptor-associated kinase 1 [EC:2.7.11.1]	XP_010665794.1//1;XP_010665786.1//1
104889475	1593	113.555	53.1729	-1.09462	0.00451237	Down	0.00143334	LOC104889475	NA	NA	NA	K08286//protein-serine/threonine kinase [EC:2.7.11.-];K08282//non-specific serine/threonine protein kinase [EC:2.7.11.1]	XP_010673003.1//1
104896984	3167	240.906	526.383	1.12764	1.07727e-05	Up	1.97737e-06	LOC104896984	NA	GO:0004674//protein serine/threonine kinase activity;GO:0016491//oxidoreductase activity	GO:0006468//protein phosphorylation	K04733//interleukin-1 receptor-associated kinase 4 [EC:2.7.11.1];K04730//interleukin-1 receptor-associated kinase 1 [EC:2.7.11.1]	XP_010682082.1//1
104889283	3689	114.36	54.8257	-1.06065	0.00141098	Down	0.00039542	LOC104889283	NA	NA	NA	K04733//interleukin-1 receptor-associated kinase 4 [EC:2.7.11.1];K04730//interleukin-1 receptor-associated kinase 1 [EC:2.7.11.1];K19329//WW domain-containing oxidoreductase	XP_019104220.1//1
104886949	785	55.3698	1240.05	4.48515	1.48789e-12	Up	1.03521e-13	LOC104886949	NA	NA	NA	NA	XP_010669812.1//1
104901172	2212	18.0742	120.866	2.74141	1.9684e-05	Up	3.7708e-06	LOC104901172	NA	GO:0004674//protein serine/threonine kinase activity	GO:0009653//anatomical structure morphogenesis;GO:0009725//response to hormone;GO:0048468//cell development;GO:0048367//shoot system development;GO:0009628//response to abiotic stimulus;GO:0006796//phosphate-containing compound metabolic process;GO:0065007//biological regulation	K08286//protein-serine/threonine kinase [EC:2.7.11.-]	XP_010687020.1//1
104893992	3879	36.3124	190.131	2.38846	1.83957e-07	Up	2.51896e-08	LOC104893992	GO:0016020//membrane	GO:1901363//heterocyclic compound binding;GO:0097159//organic cyclic compound binding;GO:0016787//hydrolase activity;GO:0004672//protein kinase activity;GO:0036094//small molecule binding	GO:0006796//phosphate-containing compound metabolic process	K04730//interleukin-1 receptor-associated kinase 1 [EC:2.7.11.1]	XP_010678444.1//1
104899848	3837	1526.26	101.437	-3.91135	3.08747e-43	Down	1.82267e-45	LOC104899848	NA	NA	NA	K00924//null	XP_010685432.1//1
104902087	2011	198.117	31.3154	-2.66141	0.000973575	Down	0.000262576	LOC104902087	NA	GO:0004674//protein serine/threonine kinase activity	GO:0006796//phosphate-containing compound metabolic process	K08286//protein-serine/threonine kinase [EC:2.7.11.-]	XP_010688055.1//1
104897501	3054	90.2497	31.1244	-1.53588	0.000240525	Down	5.68883e-05	LOC104897501	NA	GO:0004672//protein kinase activity;GO:0005488//binding	GO:0009987//cellular process	K04730//interleukin-1 receptor-associated kinase 1 [EC:2.7.11.1]	XP_010682688.1//1
104902126	2762	488.755	194.207	-1.33152	1.3505e-08	Down	1.55181e-09	LOC104902126	GO:0016020//membrane	GO:0004672//protein kinase activity;GO:0032550//purine ribonucleoside binding	GO:0009653//anatomical structure morphogenesis;GO:0000226//microtubule cytoskeleton organization;GO:0016129//phytosteroid biosynthetic process;GO:0042546//cell wall biogenesis;GO:0006073//cellular glucan metabolic process;GO:0060918//auxin transport;GO:0032535//regulation of cellular component size;GO:0006464//cellular protein modification process;GO:0071555//cell wall organization;GO:0006637//ac…	K04733//interleukin-1 receptor-associated kinase 4 [EC:2.7.11.1];K04730//interleukin-1 receptor-associated kinase 1 [EC:2.7.11.1]	XP_010688116.1//1
104884658	3384	805.108	239.525	-1.74901	2.97281e-09	Down	3.10757e-10	LOC104884658	NA	NA	NA	K19613//leucine-rich repeat protein SHOC2;K15078//structure-specific endonuclease subunit SLX1 [EC:3.6.1.-]	XP_010667646.1//1;XP_019102633.1//1
104891913	2065	0.720497	41.9236	5.86263	1.76433e-10	Up	1.58615e-11	LOC104891913	NA	NA	NA	K00924//null;K13420//LRR receptor-like serine/threonine-protein kinase FLS2 [EC:2.7.11.1]	XP_010676003.2//1
104887142	2543	513.176	132.787	-1.95034	4.18703e-07	Down	6.06294e-08	LOC104887142	NA	GO:0016301//kinase activity	GO:0008152//metabolic process	K04730//interleukin-1 receptor-associated kinase 1 [EC:2.7.11.1]	XP_010670041.1//1
104894318	4043	256.97	20.4626	-3.65053	9.91418e-17	Down	4.3854e-18	LOC104894318	GO:0016020//membrane	GO:1901363//heterocyclic compound binding;GO:0097159//organic cyclic compound binding;GO:0004672//protein kinase activity;GO:0036094//small molecule binding;GO:0016491//oxidoreductase activity	GO:0006796//phosphate-containing compound metabolic process	K00924//null;K17422//large subunit ribosomal protein L41	XP_010678827.1//1
104896305	2636	1733.97	831.705	-1.05994	6.36939e-05	Down	1.34935e-05	LOC104896305	GO:0031224//intrinsic component of membrane	GO:0004672//protein kinase activity;GO:0016628//oxidoreductase activity, acting on the CH-CH group of donors, NAD or NADP as acceptor;GO:0032550//purine ribonucleoside binding	GO:0006464//cellular protein modification process;GO:0044710//null;GO:0006796//phosphate-containing compound metabolic process	K13418//somatic embryogenesis receptor kinase 1 [EC:2.7.10.1 2.7.11.1]	XP_010681338.1//1
104895519	2920	102.464	470.796	2.19998	1.56594e-15	Up	7.85117e-17	LOC104895519	NA	NA	NA	K04733//interleukin-1 receptor-associated kinase 4 [EC:2.7.11.1];K04730//interleukin-1 receptor-associated kinase 1 [EC:2.7.11.1]	XP_010680359.1//1
104897778	2414	382.979	79.5148	-2.26797	6.09872e-06	Down	1.0783e-06	LOC104897778	NA	NA	NA	K14510//serine/threonine-protein kinase CTR1 [EC:2.7.11.1];K17535//serine/threonine-protein kinase TNNI3K [EC:2.7.11.1];K04365//B-Raf proto-oncogene serine/threonine-protein kinase [EC:2.7.11.1]	XP_010683026.1//1
104893110	1865	471.815	16.2327	-4.86124	4.84504e-31	Down	5.98607e-33	LOC104893110	NA	GO:0016772//transferase activity, transferring phosphorus-containing groups	NA	K04733//interleukin-1 receptor-associated kinase 4 [EC:2.7.11.1]	XP_010677489.1//1
104908713	3317	694.923	195.552	-1.8293	4.77996e-14	Down	2.79763e-15	LOC104908713	NA	GO:1901363//heterocyclic compound binding;GO:0097159//organic cyclic compound binding;GO:0004672//protein kinase activity;GO:0036094//small molecule binding	GO:0006468//protein phosphorylation	K04733//interleukin-1 receptor-associated kinase 4 [EC:2.7.11.1];K04730//interleukin-1 receptor-associated kinase 1 [EC:2.7.11.1]	XP_010696164.1//1
104889619	3415	7.95537	37.5056	2.23711	0.000783823	Up	0.00020697	LOC104889619	NA	NA	NA	K19613//leucine-rich repeat protein SHOC2;K15078//structure-specific endonuclease subunit SLX1 [EC:3.6.1.-]	XP_010673179.1//1;XP_019103820.1//1
104889436	3072	1549.65	287.111	-2.43226	5.42137e-21	Down	1.56595e-22	LOC104889436	NA	GO:0016772//transferase activity, transferring phosphorus-containing groups	NA	K04733//interleukin-1 receptor-associated kinase 4 [EC:2.7.11.1];K04730//interleukin-1 receptor-associated kinase 1 [EC:2.7.11.1]	XP_019104237.1//1
104897357	3171	2246.41	662.797	-1.76098	2.86857e-24	Down	6.18106e-26	LOC104897357	GO:0031224//intrinsic component of membrane	GO:0004672//protein kinase activity;GO:0032550//purine ribonucleoside binding	GO:0006464//cellular protein modification process;GO:0006796//phosphate-containing compound metabolic process	K13418//somatic embryogenesis receptor kinase 1 [EC:2.7.10.1 2.7.11.1]	XP_010682518.1//1
104896001	3212	249.257	1572.03	2.65692	5.2589e-28	Up	8.09403e-30	LOC104896001	NA	NA	NA	K04733//interleukin-1 receptor-associated kinase 4 [EC:2.7.11.1];K04730//interleukin-1 receptor-associated kinase 1 [EC:2.7.11.1]	XP_010680965.1//1
104905536	4157	104.703	14.5323	-2.84897	7.72633e-14	Down	4.65567e-15	LOC104905536	NA	NA	NA	K19613//leucine-rich repeat protein SHOC2;K15078//structure-specific endonuclease subunit SLX1 [EC:3.6.1.-]	XP_010692422.1//1
104887285	2610	1127.25	287.121	-1.97308	3.38532e-06	Down	5.73427e-07	LOC104887285	NA	NA	NA	K17422//large subunit ribosomal protein L41	XP_015582702.1//1;XP_010670200.1//1
104885224	1700	2387.21	868.425	-1.45885	2.97955e-07	Down	4.22275e-08	LOC104885224	NA	NA	NA	K04733//interleukin-1 receptor-associated kinase 4 [EC:2.7.11.1];K13430//serine/threonine-protein kinase PBS1 [EC:2.7.11.1]	XP_019103326.1//1
104887638	6107	888.017	1974.28	1.15267	0.000121463	Up	2.71506e-05	LOC104887638	NA	NA	NA	K03327//multidrug resistance protein, MATE family;K19613//leucine-rich repeat protein SHOC2;K15078//structure-specific endonuclease subunit SLX1 [EC:3.6.1.-];K12818//ATP-dependent RNA helicase DHX8/PRP22 [EC:3.6.4.13]	XP_010670615.1//1;XP_019103587.1//1;XP_010670616.1//1;KNA09417.1//1
104906627	3504	2082.31	473.782	-2.13589	1.35158e-48	Down	5.24331e-51	LOC104906627	NA	NA	NA	K00924//null	XP_010693707.1//1
104905636	1529	553.951	260.347	-1.08932	1.27476e-13	Down	7.88563e-15	LOC104905636	NA	NA	NA	K04733//interleukin-1 receptor-associated kinase 4 [EC:2.7.11.1];K13430//serine/threonine-protein kinase PBS1 [EC:2.7.11.1]	XP_010692532.1//1
104889737	2724	4.23916	27.2849	2.68625	0.00166722	Up	0.000474189	LOC104889737	NA	NA	NA	K15078//structure-specific endonuclease subunit SLX1 [EC:3.6.1.-]	XP_010673337.1//1
104887710	3733	173.979	67.4547	-1.36692	2.6491e-05	Down	5.18314e-06	LOC104887710	NA	NA	NA	K13420//LRR receptor-like serine/threonine-protein kinase FLS2 [EC:2.7.11.1]	XP_010670727.1//1
104888896	3474	847.713	200.656	-2.07885	5.48708e-19	Down	1.95513e-20	LOC104888896	NA	NA	NA	K13459//disease resistance protein RPS2	XP_010672308.1//1
104899651	3827	1549.33	691.537	-1.16376	2.44367e-07	Down	3.41691e-08	LOC104899651	NA	NA	NA	K13415//protein brassinosteroid insensitive 1 [EC:2.7.10.1 2.7.11.1]	XP_010685182.1//1
104883086	2913	23.5324	98.2611	2.06197	6.7841e-07	Up	1.01354e-07	LOC104883086	NA	GO:0016301//kinase activity	GO:0009987//cellular process	K04733//interleukin-1 receptor-associated kinase 4 [EC:2.7.11.1];K04730//interleukin-1 receptor-associated kinase 1 [EC:2.7.11.1]	XP_010665844.1//1
104890791	2550	28.7005	5.57514	-2.36399	0.000346446	Down	8.45116e-05	LOC104890791	NA	NA	NA	K04733//interleukin-1 receptor-associated kinase 4 [EC:2.7.11.1];K04730//interleukin-1 receptor-associated kinase 1 [EC:2.7.11.1]	XP_010674686.1//1
104896817	1819	365.993	973.955	1.41204	1.29265e-10	Up	1.14576e-11	LOC104896817	NA	GO:0004702//signal transducer, downstream of receptor, with serine/threonine kinase activity;GO:0032550//purine ribonucleoside binding	GO:0006468//protein phosphorylation	K04733//interleukin-1 receptor-associated kinase 4 [EC:2.7.11.1];K04730//interleukin-1 receptor-associated kinase 1 [EC:2.7.11.1]	XP_010681912.1//1;XP_010681911.1//1
104886687	2651	59.8663	8.349	-2.84207	4.93599e-14	Down	2.90144e-15	LOC104886687	NA	GO:0016628//oxidoreductase activity, acting on the CH-CH group of donors, NAD or NADP as acceptor	GO:0044710//null	K02984//small subunit ribosomal protein S3Ae;K13415//protein brassinosteroid insensitive 1 [EC:2.7.10.1 2.7.11.1]	XP_010669462.1//1
104906850	3037	29.0594	1.96247	-3.88827	4.00435e-08	Down	4.94232e-09	LOC104906850	NA	NA	NA	K04730//interleukin-1 receptor-associated kinase 1 [EC:2.7.11.1]	XP_010693981.1//1
104908082	2356	826.904	2575.92	1.63929	1.88008e-11	Up	1.49598e-12	LOC104908082	NA	GO:1901363//heterocyclic compound binding;GO:0097159//organic cyclic compound binding;GO:0004672//protein kinase activity;GO:0036094//small molecule binding	NA	K00924//null	XP_010695453.1//1
104887930	2360	1541.08	407.325	-1.91968	1.46243e-11	Down	1.14454e-12	LOC104887930	NA	GO:0004674//protein serine/threonine kinase activity;GO:0032550//purine ribonucleoside binding	GO:0006464//cellular protein modification process;GO:0007154//cell communication;GO:0006796//phosphate-containing compound metabolic process	K07198//5'-AMP-activated protein kinase, catalytic alpha subunit [EC:2.7.11.11]	XP_010671024.1//1;XP_010671031.1//1
104900433	1473	61.0651	331.882	2.44225	5.32814e-05	Up	1.10607e-05	LOC104900433	NA	NA	NA	K04421//mitogen-activated protein kinase kinase kinase 3 [EC:2.7.11.25];K11228//mitogen-activated protein kinase kinase kinase [EC:2.7.11.25]	XP_019106200.1//1
104889690	3368	95.0951	7.38484	-3.68673	4.52625e-08	Down	5.63038e-09	LOC104889690	NA	NA	NA	K00924//null;K13415//protein brassinosteroid insensitive 1 [EC:2.7.10.1 2.7.11.1]	XP_010673272.1//1

## Sheet: 120 days 12°C vs 0 days
Supplementary File 1.6. List of differentially expressed (LFC > |1| & adjusted p-value < 0.01) pathogen receptor/plant-resistance genes in 120 days 12°C roots vs fresh roots (0 days)
GeneID	Length	SB0-Expression	SB120_12-Expression	log2FoldChange(120 days 12°C/0 days)	Padj	Up/Down-Regulation	Pvalue	Symbol	Cellular Component	Molecular Function	Biological Process	Kegg Orthology	Nr Description
104900503	2390	583.883	170.092	-1.77936	3.60909e-08	Down	3.20955e-09	LOC104900503	GO:0031224//intrinsic component of membrane	GO:0004672//protein kinase activity;GO:0032550//purine ribonucleoside binding	GO:0006464//cellular protein modification process;GO:0006796//phosphate-containing compound metabolic process	K13418//somatic embryogenesis receptor kinase 1 [EC:2.7.10.1 2.7.11.1]	XP_010686227.1//1
104889464	3999	2.95313	1109.33	8.55323	1.2429e-31	Up	7.01697e-34	LOC104889464	NA	NA	NA	K15078//structure-specific endonuclease subunit SLX1 [EC:3.6.1.-]	XP_019104112.1//1
104897856	2046	1106.51	2793.68	1.33615	9.40026e-08	Up	9.07385e-09	LOC104897856	NA	GO:0004713//protein tyrosine kinase activity;GO:0032550//purine ribonucleoside binding	GO:0010051//xylem and phloem pattern formation;GO:0006464//cellular protein modification process;GO:0043401//steroid hormone mediated signaling pathway;GO:0006796//phosphate-containing compound metabolic process	K06272//integrin-linked kinase [EC:2.7.11.1]	XP_010683115.1//1
104898957	1940	468.302	158.326	-1.56454	1.22558e-35	Down	4.57812e-38	LOC104898957	NA	GO:1901363//heterocyclic compound binding;GO:0097159//organic cyclic compound binding;GO:0004672//protein kinase activity;GO:0036094//small molecule binding	GO:0006796//phosphate-containing compound metabolic process	K06632//wee1-like protein kinase [EC:2.7.11.1]	XP_010684401.1//1
104893578	1447	97.5999	230.105	1.23734	5.67107e-10	Up	3.67591e-11	LOC104893578	NA	GO:0004702//signal transducer, downstream of receptor, with serine/threonine kinase activity;GO:0032550//purine ribonucleoside binding	GO:0006468//protein phosphorylation	K04733//interleukin-1 receptor-associated kinase 4 [EC:2.7.11.1]	XP_010678009.1//1
104888657	2720	33.7768	9.27722	-1.86427	0.000141807	Down	2.58476e-05	LOC104888657	GO:0031224//intrinsic component of membrane	GO:0032550//purine ribonucleoside binding;GO:0016772//transferase activity, transferring phosphorus-containing groups	GO:0006464//cellular protein modification process;GO:0006796//phosphate-containing compound metabolic process	K13418//somatic embryogenesis receptor kinase 1 [EC:2.7.10.1 2.7.11.1];K04730//interleukin-1 receptor-associated kinase 1 [EC:2.7.11.1]	XP_010671985.1//1
104885944	1216	75.0553	10.6979	-2.81063	5.62805e-13	Down	2.23851e-14	LOC104885944	GO:0031981//nuclear lumen;GO:0015630//microtubule cytoskeleton	GO:0035174//histone serine kinase activity;GO:0032550//purine ribonucleoside binding	GO:0035404//histone-serine phosphorylation	K08850//aurora kinase, other [EC:2.7.11.1]	XP_010668828.1//1
104891848	1795	294.195	81.1251	-1.85855	1.00378e-07	Down	9.72758e-09	LOC104891848	NA	NA	NA	K00924//null	KMT12940.1//1;XP_010675920.1//1
104889620	2928	393.474	135.078	-1.54247	1.25639e-06	Down	1.49377e-07	LOC104889620	NA	NA	NA	K19613//leucine-rich repeat protein SHOC2;K15078//structure-specific endonuclease subunit SLX1 [EC:3.6.1.-]	XP_010673180.1//1
104889185	3115	1337.67	592.724	-1.17429	1.92088e-07	Down	1.94387e-08	LOC104889185	NA	NA	NA	K04733//interleukin-1 receptor-associated kinase 4 [EC:2.7.11.1];K04730//interleukin-1 receptor-associated kinase 1 [EC:2.7.11.1]	XP_010672642.1//1
104899633	2073	19.0353	5.34811	-1.83157	0.00757963	Down	0.00216637	LOC104899633	NA	NA	NA	K13459//disease resistance protein RPS2	XP_010685163.1//1
104893976	3694	11.4222	0.917076	-3.63866	1.54443e-05	Down	2.28013e-06	LOC104893976	NA	NA	NA	K19613//leucine-rich repeat protein SHOC2;K15078//structure-specific endonuclease subunit SLX1 [EC:3.6.1.-]	XP_010678423.1//1
104898480	1482	71.8648	609.627	3.08457	3.38203e-09	Up	2.50659e-10	LOC104898480	NA	NA	NA	K00276//primary-amine oxidase [EC:1.4.3.21]	XP_010683868.1//1
104892205	2861	3391.29	9039.76	1.41445	0.00283268	Up	0.000716307	LOC104892205	NA	NA	NA	K04733//interleukin-1 receptor-associated kinase 4 [EC:2.7.11.1];K10411//dynein light chain 1, axonemal;K19750//dynein assembly factor 1, axonemal;K17550//protein phosphatase 1 regulatory subunit 7	XP_010676362.1//1
104901059	2456	143.725	559.514	1.96086	3.5308e-09	Up	2.62135e-10	LOC104901059	NA	NA	NA	K04733//interleukin-1 receptor-associated kinase 4 [EC:2.7.11.1];K04730//interleukin-1 receptor-associated kinase 1 [EC:2.7.11.1]	XP_010686904.1//1
104887944	1319	134.72	12.6628	-3.4113	1.59954e-07	Down	1.59968e-08	LOC104887944	NA	GO:0016301//kinase activity	NA	K04515//calcium/calmodulin-dependent protein kinase (CaM kinase) II [EC:2.7.11.17];K08794//calcium/calmodulin-dependent protein kinase I [EC:2.7.11.17]	XP_010671036.1//1
104898962	3259	8.26451	23.7855	1.52508	0.000325248	Up	6.47791e-05	LOC104898962	NA	GO:0016772//transferase activity, transferring phosphorus-containing groups	NA	K04730//interleukin-1 receptor-associated kinase 1 [EC:2.7.11.1]	XP_010684433.1//1
104883333	3844	11.2332	79.9273	2.83093	0.000756208	Up	0.00016464	LOC104883333	NA	NA	NA	K04733//interleukin-1 receptor-associated kinase 4 [EC:2.7.11.1];K04730//interleukin-1 receptor-associated kinase 1 [EC:2.7.11.1];K01183//chitinase [EC:3.2.1.14]	XP_010666132.1//1
104904362	2066	274.727	77.385	-1.82787	0.000587277	Down	0.00012472	LOC104904362	NA	NA	NA	K04730//interleukin-1 receptor-associated kinase 1 [EC:2.7.11.1]	XP_010690890.1//1
104892400	3757	24.1898	10.7606	-1.16864	0.00481425	Down	0.00130135	LOC104892400	GO:0016020//membrane	GO:0016772//transferase activity, transferring phosphorus-containing groups	NA	K04730//interleukin-1 receptor-associated kinase 1 [EC:2.7.11.1]	XP_010676626.1//1
104899621	2586	107.675	473.169	2.13567	6.88637e-08	Up	6.4631e-09	LOC104899621	NA	NA	NA	K13459//disease resistance protein RPS2	XP_010685144.1//1
104898016	2191	71.8725	26.1238	-1.46008	0.00590322	Down	0.0016338	LOC104898016	NA	GO:0016491//oxidoreductase activity	GO:0008152//metabolic process	K13420//LRR receptor-like serine/threonine-protein kinase FLS2 [EC:2.7.11.1]	XP_010683309.1//1
104889240	1071	56.532	1.06779	-5.72637	3.73496e-10	Down	2.32107e-11	LOC104889240	NA	NA	NA	K13416//brassinosteroid insensitive 1-associated receptor kinase 1 [EC:2.7.10.1 2.7.11.1];K13420//LRR receptor-like serine/threonine-protein kinase FLS2 [EC:2.7.11.1]	XP_010672715.1//1
104905930	5461	2882.61	717.834	-2.00565	1.23958e-09	Down	8.56625e-11	LOC104905930	NA	NA	NA	K19613//leucine-rich repeat protein SHOC2	XP_010692888.2//1
104890516	2896	1170.22	9141.02	2.96557	4.46516e-13	Up	1.74755e-14	LOC104890516	NA	GO:0004674//protein serine/threonine kinase activity	GO:0009987//cellular process	K08818//cell division cycle 2-like [EC:2.7.11.22]	XP_010674334.1//1
104908659	1811	4.18219	37.5412	3.16614	1.04245e-05	Up	1.49212e-06	LOC104908659	NA	NA	NA	K13459//disease resistance protein RPS2	XP_010696095.1//1
104895253	2517	4.5973	0.264709	-4.11831	0.00108758	Down	0.000246342	LOC104895253	NA	NA	NA	K04733//interleukin-1 receptor-associated kinase 4 [EC:2.7.11.1];K04730//interleukin-1 receptor-associated kinase 1 [EC:2.7.11.1]	XP_010680012.1//1
104893953	3493	458.981	194.698	-1.2372	0.00190716	Down	0.000460558	LOC104893953	NA	NA	NA	K13459//disease resistance protein RPS2	XP_010678397.1//1
104894216	2507	816.81	2246.07	1.45933	0.000205655	Up	3.90045e-05	LOC104894216	NA	NA	NA	K08853//AP2-associated kinase [EC:2.7.11.1]	XP_010678702.1//1
104890581	3114	712.099	197.148	-1.8528	4.90674e-08	Down	4.46768e-09	LOC104890581	NA	NA	NA	K04730//interleukin-1 receptor-associated kinase 1 [EC:2.7.11.1]	XP_010674424.1//1
104884759	3712	2204.69	7187.89	1.70499	1.36009e-13	Up	4.93047e-15	LOC104884759	GO:0016020//membrane	GO:1901363//heterocyclic compound binding;GO:0097159//organic cyclic compound binding;GO:0004672//protein kinase activity;GO:0036094//small molecule binding;GO:0016491//oxidoreductase activity	GO:0006796//phosphate-containing compound metabolic process	K00924//null	XP_010667749.1//1
104897499	2677	120.146	36.8039	-1.70686	5.89782e-07	Down	6.52921e-08	LOC104897499	NA	GO:0004672//protein kinase activity;GO:0005488//binding	GO:0009987//cellular process	K04730//interleukin-1 receptor-associated kinase 1 [EC:2.7.11.1]	XP_010682686.1//1
104887718	4053	6.354	1.14204	-2.47606	0.00157227	Down	0.000372077	LOC104887718	NA	GO:0016772//transferase activity, transferring phosphorus-containing groups	NA	K13420//LRR receptor-like serine/threonine-protein kinase FLS2 [EC:2.7.11.1]	XP_010670738.1//1
104891314	3301	1317.75	2841.76	1.10871	5.71057e-06	Up	7.74968e-07	LOC104891314	NA	NA	NA	K04733//interleukin-1 receptor-associated kinase 4 [EC:2.7.11.1]	XP_019104641.1//1;XP_010675291.1//1;XP_019104642.1//1
104896046	2810	364.534	993.422	1.44635	7.72562e-17	Up	1.8791e-18	LOC104896046	NA	GO:0016740//transferase activity	NA	K04730//interleukin-1 receptor-associated kinase 1 [EC:2.7.11.1];K13428//LRR receptor-like serine/threonine-protein kinase EFR [EC:2.7.11.1]	KMT08604.1//1
104909055	2927	55.4609	21.3423	-1.37776	6.29502e-06	Down	8.60962e-07	LOC104909055	NA	GO:1901363//heterocyclic compound binding;GO:0097159//organic cyclic compound binding;GO:0016787//hydrolase activity;GO:0036094//small molecule binding	NA	K13459//disease resistance protein RPS2	XP_010696539.1//1
104899870	1221	85.9587	18.8466	-2.18934	2.89996e-06	Down	3.72128e-07	LOC104899870	NA	GO:0016772//transferase activity, transferring phosphorus-containing groups	NA	K04733//interleukin-1 receptor-associated kinase 4 [EC:2.7.11.1];K13418//somatic embryogenesis receptor kinase 1 [EC:2.7.10.1 2.7.11.1];K04730//interleukin-1 receptor-associated kinase 1 [EC:2.7.11.1]	XP_010685462.1//1;XP_010685461.1//1
104902740	3736	696.723	298.87	-1.22107	0.00759979	Down	0.00217367	LOC104902740	NA	NA	NA	K19613//leucine-rich repeat protein SHOC2;K15078//structure-specific endonuclease subunit SLX1 [EC:3.6.1.-]	XP_010688940.1//1
104905237	2219	365.22	855.188	1.22747	9.73293e-07	Up	1.13326e-07	LOC104905237	NA	GO:0004672//protein kinase activity	NA	K00924//null	XP_010692004.1//1
104906416	917	142.402	1411.32	3.309	3.60583e-09	Up	2.68164e-10	LOC104906416	NA	NA	NA	K00108//choline dehydrogenase [EC:1.1.99.1];K03363//cell division cycle 20, cofactor of APC complex	XP_010693458.1//1
104898152	3850	103.337	43.4386	-1.25032	0.00260985	Down	0.000653848	LOC104898152	GO:0016020//membrane	GO:1901363//heterocyclic compound binding;GO:0097159//organic cyclic compound binding;GO:0004672//protein kinase activity;GO:0036094//small molecule binding;GO:0016491//oxidoreductase activity	GO:0006796//phosphate-containing compound metabolic process	K13420//LRR receptor-like serine/threonine-protein kinase FLS2 [EC:2.7.11.1]	XP_010683484.1//1
104900247	2754	941.225	2476.43	1.39565	0.000497977	Up	0.000104212	LOC104900247	NA	NA	NA	K04733//interleukin-1 receptor-associated kinase 4 [EC:2.7.11.1];K04730//interleukin-1 receptor-associated kinase 1 [EC:2.7.11.1];K08286//protein-serine/threonine kinase [EC:2.7.11.-]	XP_010685929.1//1
104886667	1143	19.1537	4.85182	-1.98103	0.00087767	Down	0.000193932	LOC104886667	NA	NA	NA	K13457//disease resistance protein RPM1	XP_010669435.1//1
109133521	3205	398.004	69.8891	-2.50964	2.21436e-11	Down	1.11386e-12	LOC109133521	NA	NA	NA	K04730//interleukin-1 receptor-associated kinase 1 [EC:2.7.11.1]	XP_010694018.1//1
104900388	1863	2.81777	14.8327	2.39615	0.00043214	Up	8.89118e-05	LOC104900388	NA	NA	NA	K19613//leucine-rich repeat protein SHOC2;K13420//LRR receptor-like serine/threonine-protein kinase FLS2 [EC:2.7.11.1]	XP_010686105.2//1
104896569	2579	296.367	621.415	1.06817	0.00651615	Up	0.00182528	LOC104896569	NA	NA	NA	K04733//interleukin-1 receptor-associated kinase 4 [EC:2.7.11.1];K04730//interleukin-1 receptor-associated kinase 1 [EC:2.7.11.1]	XP_010681633.1//1;XP_010681635.1//1
104905440	2931	3526.91	652.716	-2.43388	5.40832e-23	Down	6.47401e-25	LOC104905440	NA	NA	NA	K04733//interleukin-1 receptor-associated kinase 4 [EC:2.7.11.1];K04730//interleukin-1 receptor-associated kinase 1 [EC:2.7.11.1]	XP_019107699.1//1;XP_010692288.1//1
104902336	2037	565.44	4.4382	-6.99326	8.30066e-36	Down	3.06544e-38	LOC104902336	NA	GO:0016628//oxidoreductase activity, acting on the CH-CH group of donors, NAD or NADP as acceptor;GO:0016772//transferase activity, transferring phosphorus-containing groups	GO:0044710//null;GO:0006796//phosphate-containing compound metabolic process	K02984//small subunit ribosomal protein S3Ae;K13420//LRR receptor-like serine/threonine-protein kinase FLS2 [EC:2.7.11.1]	XP_010688371.1//1
104897436	1300	1166.63	2891.64	1.30954	0.00266225	Up	0.000668106	LOC104897436	NA	GO:0004702//signal transducer, downstream of receptor, with serine/threonine kinase activity;GO:0032550//purine ribonucleoside binding	GO:0006468//protein phosphorylation	K04733//interleukin-1 receptor-associated kinase 4 [EC:2.7.11.1];K13430//serine/threonine-protein kinase PBS1 [EC:2.7.11.1]	XP_010682613.1//1
104899031	3485	106.444	468.525	2.13804	1.12098e-18	Up	2.21742e-20	LOC104899031	GO:0016020//membrane	GO:1901363//heterocyclic compound binding;GO:0097159//organic cyclic compound binding;GO:0004672//protein kinase activity;GO:0036094//small molecule binding	GO:0006796//phosphate-containing compound metabolic process	K00924//null	XP_010684496.1//1
104889264	3467	918.639	418.367	-1.13473	0.000903404	Down	0.000200369	LOC104889264	NA	GO:0004672//protein kinase activity	GO:0050794//regulation of cellular process;GO:0000902//cell morphogenesis;GO:0033993//response to lipid;GO:0014070//response to organic cyclic compound;GO:0009725//response to hormone;GO:0016049//cell growth	K04730//interleukin-1 receptor-associated kinase 1 [EC:2.7.11.1]	XP_010672753.1//1
104884752	3024	2408.39	654.977	-1.87855	1.95558e-08	Down	1.65358e-09	LOC104884752	NA	NA	NA	K00924//null;K04733//interleukin-1 receptor-associated kinase 4 [EC:2.7.11.1];K04730//interleukin-1 receptor-associated kinase 1 [EC:2.7.11.1]	XP_019103215.1//1;XP_010667742.1//1;XP_019103216.1//1
104899453	2448	363.072	108.921	-1.73697	4.33041e-10	Down	2.72787e-11	LOC104899453	NA	GO:0016301//kinase activity	GO:0006796//phosphate-containing compound metabolic process	K13415//protein brassinosteroid insensitive 1 [EC:2.7.10.1 2.7.11.1]	XP_010684950.1//1
104896324	3053	1475.45	8487.99	2.52426	6.15869e-08	Up	5.71479e-09	LOC104896324	NA	GO:0004672//protein kinase activity;GO:0032550//purine ribonucleoside binding	GO:0006464//cellular protein modification process	K04733//interleukin-1 receptor-associated kinase 4 [EC:2.7.11.1]	XP_010681365.1//1
104902670	1941	196.682	6.7673	-4.86114	5.83475e-35	Down	2.30339e-37	LOC104902670	NA	NA	NA	K04733//interleukin-1 receptor-associated kinase 4 [EC:2.7.11.1];K04730//interleukin-1 receptor-associated kinase 1 [EC:2.7.11.1]	XP_010688830.1//1
104897133	1838	3.05395	28.7789	3.23626	9.63494e-08	Up	9.31674e-09	LOC104897133	NA	GO:1901363//heterocyclic compound binding;GO:0097159//organic cyclic compound binding;GO:0004674//protein serine/threonine kinase activity;GO:0036094//small molecule binding	GO:0006796//phosphate-containing compound metabolic process	K04733//interleukin-1 receptor-associated kinase 4 [EC:2.7.11.1];K04730//interleukin-1 receptor-associated kinase 1 [EC:2.7.11.1]	XP_010682258.1//1
104902524	2300	298.75	122.907	-1.28138	1.04391e-05	Down	1.49466e-06	LOC104902524	NA	GO:0016772//transferase activity, transferring phosphorus-containing groups	NA	K04730//interleukin-1 receptor-associated kinase 1 [EC:2.7.11.1]	XP_010688626.1//1
104888780	2268	9.54217	1.47316	-2.6954	0.00455716	Down	0.00122102	LOC104888780	NA	NA	NA	K13420//LRR receptor-like serine/threonine-protein kinase FLS2 [EC:2.7.11.1]	XP_010672153.1//1
104892024	3564	10.3433	78.1764	2.91804	0.00569691	Up	0.00157114	LOC104892024	NA	GO:1901363//heterocyclic compound binding;GO:0097159//organic cyclic compound binding;GO:0036094//small molecule binding	NA	NA	XP_010676140.1//1
104898198	2083	57070.3	665.631	-6.42187	4.02615e-25	Down	3.91369e-27	LOC104898198	NA	GO:0004672//protein kinase activity;GO:0032550//purine ribonucleoside binding	GO:0009738//abscisic acid-activated signaling pathway;GO:0006464//cellular protein modification process;GO:0006796//phosphate-containing compound metabolic process	K07198//5'-AMP-activated protein kinase, catalytic alpha subunit [EC:2.7.11.11]	XP_010683541.1//1
104897500	1706	215.185	58.4019	-1.88149	1.03917e-07	Down	1.01075e-08	LOC104897500	NA	NA	NA	NA	KMT07380.1//1
104901835	4399	181.009	375.579	1.05306	0.000121283	Up	2.17309e-05	LOC104901835	NA	NA	NA	K14510//serine/threonine-protein kinase CTR1 [EC:2.7.11.1];K04422//mitogen-activated protein kinase kinase kinase 13 [EC:2.7.11.25]	XP_010687763.1//1
104888972	5704	121.248	5.05034	-4.58544	2.58867e-09	Down	1.89002e-10	LOC104888972	NA	NA	NA	K04733//interleukin-1 receptor-associated kinase 4 [EC:2.7.11.1]	XP_010672389.1//1
104908609	2437	1769.45	759.389	-1.22039	0.000687926	Down	0.000148226	LOC104908609	NA	NA	NA	K04733//interleukin-1 receptor-associated kinase 4 [EC:2.7.11.1];K04730//interleukin-1 receptor-associated kinase 1 [EC:2.7.11.1]	XP_010696037.1//1
104906801	2400	267.602	119.789	-1.15959	2.1291e-05	Down	3.21742e-06	LOC104906801	NA	GO:0004672//protein kinase activity;GO:0032550//purine ribonucleoside binding	GO:0006464//cellular protein modification process	K13430//serine/threonine-protein kinase PBS1 [EC:2.7.11.1];K04730//interleukin-1 receptor-associated kinase 1 [EC:2.7.11.1]	XP_010693922.1//1
104888757	1421	236.678	812.316	1.77911	0.00131793	Up	0.00030456	LOC104888757	NA	NA	NA	K04368//mitogen-activated protein kinase kinase 1 [EC:2.7.12.2]	XP_010672118.1//1
104892201	2930	642.785	229.192	-1.48778	5.18446e-05	Down	8.58062e-06	LOC104892201	NA	NA	NA	K04733//interleukin-1 receptor-associated kinase 4 [EC:2.7.11.1];K04730//interleukin-1 receptor-associated kinase 1 [EC:2.7.11.1]	XP_010676354.1//1
104900737	1859	566.563	2078.53	1.87526	4.45665e-06	Up	5.93262e-07	LOC104900737	NA	NA	NA	K04733//interleukin-1 receptor-associated kinase 4 [EC:2.7.11.1]	XP_010686542.1//1
104892193	1977	5.53398	21.559	1.9619	5.39288e-05	Up	8.95532e-06	LOC104892193	NA	NA	NA	K04427//mitogen-activated protein kinase kinase kinase 7 [EC:2.7.11.25];K17535//serine/threonine-protein kinase TNNI3K [EC:2.7.11.1];K04365//B-Raf proto-oncogene serine/threonine-protein kinase [EC:2.7.11.1]	XP_010676343.1//1
104884459	1368	13.5219	87.0011	2.68573	0.00192483	Up	0.000465805	LOC104884459	NA	NA	NA	K04421//mitogen-activated protein kinase kinase kinase 3 [EC:2.7.11.25];K04373//ribosomal protein S6 kinase alpha-1/2/3/6 [EC:2.7.11.1];K11228//mitogen-activated protein kinase kinase kinase [EC:2.7.11.25]	XP_010667409.1//1
104883883	3630	716.124	165.491	-2.11346	8.19715e-08	Down	7.82901e-09	LOC104883883	NA	NA	NA	K00924//null;K17422//large subunit ribosomal protein L41;K13415//protein brassinosteroid insensitive 1 [EC:2.7.10.1 2.7.11.1]	XP_010666754.1//1
104907594	1801	401.732	1309.81	1.70505	0.000127455	Up	2.30089e-05	LOC104907594	NA	GO:0004713//protein tyrosine kinase activity;GO:0032550//purine ribonucleoside binding	GO:0006464//cellular protein modification process	K04733//interleukin-1 receptor-associated kinase 4 [EC:2.7.11.1];K04730//interleukin-1 receptor-associated kinase 1 [EC:2.7.11.1]	XP_010694850.1//1
104897284	2772	539.305	1204.27	1.15899	7.84432e-09	Up	6.19008e-10	LOC104897284	NA	NA	NA	K05656//ATP-binding cassette, subfamily B (MDR/TAP), member 9	XP_010682439.1//1
104891871	3415	86.0569	174.608	1.02076	0.000475842	Up	9.89739e-05	LOC104891871	NA	NA	NA	K04730//interleukin-1 receptor-associated kinase 1 [EC:2.7.11.1]	XP_010675950.1//1
104889218	2518	10.6859	38.4419	1.84697	0.000228233	Up	4.3742e-05	LOC104889218	NA	NA	NA	K04730//interleukin-1 receptor-associated kinase 1 [EC:2.7.11.1]	XP_010672691.1//1
104888978	2593	23.5395	56.6769	1.26768	0.00315885	Up	0.000810428	LOC104888978	NA	NA	NA	K04733//interleukin-1 receptor-associated kinase 4 [EC:2.7.11.1];K00276//primary-amine oxidase [EC:1.4.3.21];K04730//interleukin-1 receptor-associated kinase 1 [EC:2.7.11.1]	XP_010672398.1//1
104883009	2745	17.3227	4.65617	-1.89545	0.00165332	Down	0.000392943	LOC104883009	NA	GO:1901363//heterocyclic compound binding;GO:0097159//organic cyclic compound binding;GO:0004672//protein kinase activity;GO:0036094//small molecule binding	GO:0006796//phosphate-containing compound metabolic process	K04733//interleukin-1 receptor-associated kinase 4 [EC:2.7.11.1];K00276//primary-amine oxidase [EC:1.4.3.21];K04730//interleukin-1 receptor-associated kinase 1 [EC:2.7.11.1]	XP_010665750.2//1
104904403	2665	56.8541	147.876	1.37905	2.9821e-05	Up	4.67859e-06	LOC104904403	NA	NA	NA	K04730//interleukin-1 receptor-associated kinase 1 [EC:2.7.11.1]	XP_019107575.1//1;XP_010690948.1//1
104887147	1668	3.83568	40.7739	3.41009	2.86862e-10	Up	1.72059e-11	LOC104887147	GO:0030529//intracellular ribonucleoprotein complex	GO:0004674//protein serine/threonine kinase activity;GO:0032550//purine ribonucleoside binding	GO:0006464//cellular protein modification process;GO:0006796//phosphate-containing compound metabolic process	K04688//ribosomal protein S6 kinase beta [EC:2.7.11.1]	XP_010670046.1//1
104897601	2816	230.239	45.6576	-2.3342	2.82356e-15	Down	8.31799e-17	LOC104897601	NA	NA	NA	K13418//somatic embryogenesis receptor kinase 1 [EC:2.7.10.1 2.7.11.1];K04730//interleukin-1 receptor-associated kinase 1 [EC:2.7.11.1]	XP_010682822.1//1
104901060	2636	7.93396	64.959	3.03342	8.27188e-05	Up	1.43647e-05	LOC104901060	NA	NA	NA	K04733//interleukin-1 receptor-associated kinase 4 [EC:2.7.11.1];K04730//interleukin-1 receptor-associated kinase 1 [EC:2.7.11.1]	XP_010686905.1//1
104889248	3082	47.2528	12.5307	-1.91493	9.01231e-08	Down	8.66877e-09	LOC104889248	GO:0016020//membrane	GO:0016772//transferase activity, transferring phosphorus-containing groups;GO:0016491//oxidoreductase activity	GO:0008152//metabolic process	K04733//interleukin-1 receptor-associated kinase 4 [EC:2.7.11.1];K04730//interleukin-1 receptor-associated kinase 1 [EC:2.7.11.1]	XP_010672728.1//1
104889257	3084	4208.62	660.498	-2.67172	4.38477e-13	Down	1.71236e-14	LOC104889257	GO:0031224//intrinsic component of membrane	GO:0016301//kinase activity;GO:0016628//oxidoreductase activity, acting on the CH-CH group of donors, NAD or NADP as acceptor;GO:0032550//purine ribonucleoside binding	GO:0006464//cellular protein modification process;GO:0044710//null;GO:0006796//phosphate-containing compound metabolic process	K00924//null	XP_010672746.1//1
104897492	1245	324.394	143.144	-1.18028	4.79777e-05	Down	7.87137e-06	LOC104897492	NA	GO:0016628//oxidoreductase activity, acting on the CH-CH group of donors, NAD or NADP as acceptor;GO:0016772//transferase activity, transferring phosphorus-containing groups	GO:0044710//null;GO:0006796//phosphate-containing compound metabolic process	K13418//somatic embryogenesis receptor kinase 1 [EC:2.7.10.1 2.7.11.1];K13416//brassinosteroid insensitive 1-associated receptor kinase 1 [EC:2.7.10.1 2.7.11.1]	XP_010682678.1//1
104897961	3115	2127.76	653.813	-1.70239	1.44267e-21	Down	1.99027e-23	LOC104897961	NA	NA	NA	K13420//LRR receptor-like serine/threonine-protein kinase FLS2 [EC:2.7.11.1]	XP_010683241.1//1
104888381	2816	899.552	2073.43	1.20474	6.0942e-06	Up	8.30651e-07	LOC104888381	NA	GO:0004672//protein kinase activity	NA	K04730//interleukin-1 receptor-associated kinase 1 [EC:2.7.11.1]	XP_010671636.1//1
104899317	1317	126.961	41.0589	-1.62862	8.89289e-06	Down	1.25138e-06	LOC104899317	NA	GO:0004674//protein serine/threonine kinase activity;GO:0032550//purine ribonucleoside binding	GO:0006464//cellular protein modification process;GO:0006796//phosphate-containing compound metabolic process	K07760//cyclin-dependent kinase [EC:2.7.11.22]	XP_010684792.1//1
104894302	3492	152.955	26.8121	-2.51215	3.98656e-06	Down	5.26285e-07	LOC104894302	NA	GO:0003824//catalytic activity	NA	K13420//LRR receptor-like serine/threonine-protein kinase FLS2 [EC:2.7.11.1]	XP_010678806.1//1
104887812	6099	60.9387	186.034	1.61014	0.00347289	Up	0.000900729	LOC104887812	NA	NA	NA	K19613//leucine-rich repeat protein SHOC2;K15078//structure-specific endonuclease subunit SLX1 [EC:3.6.1.-]	XP_010670866.1//1
104905533	4331	234.177	642.536	1.45618	0.000986404	Up	0.000220997	LOC104905533	NA	NA	NA	K19613//leucine-rich repeat protein SHOC2;K15078//structure-specific endonuclease subunit SLX1 [EC:3.6.1.-]	XP_010692418.1//1
104884489	4338	1341.46	637.649	-1.07297	9.16373e-14	Down	3.21302e-15	LOC104884489	NA	NA	NA	K17545//serine/threonine-protein kinase ULK4 [EC:2.7.11.1]	XP_010667445.1//1
104905133	2611	958.007	2434.48	1.3455	9.65697e-08	Up	9.34624e-09	LOC104905133	NA	GO:0046872//metal ion binding;GO:0004674//protein serine/threonine kinase activity;GO:0032550//purine ribonucleoside binding	GO:0006464//cellular protein modification process;GO:0006796//phosphate-containing compound metabolic process	K00924//null	XP_010691967.1//1
104889855	3021	162.042	71.1031	-1.18839	0.000305051	Down	6.0329e-05	LOC104889855	NA	NA	NA	K04733//interleukin-1 receptor-associated kinase 4 [EC:2.7.11.1];K00276//primary-amine oxidase [EC:1.4.3.21];K04730//interleukin-1 receptor-associated kinase 1 [EC:2.7.11.1]	XP_010673486.1//1
104888190	2901	378.596	58.4647	-2.69502	8.39875e-10	Down	5.63648e-11	LOC104888190	NA	GO:0016772//transferase activity, transferring phosphorus-containing groups	NA	K04730//interleukin-1 receptor-associated kinase 1 [EC:2.7.11.1]	XP_010671388.1//1
104890245	2450	78.8973	20.998	-1.90972	0.000515543	Down	0.000108107	LOC104890245	NA	NA	NA	K04733//interleukin-1 receptor-associated kinase 4 [EC:2.7.11.1];K04730//interleukin-1 receptor-associated kinase 1 [EC:2.7.11.1]	XP_010673954.1//1
104896762	2520	220.56	35.041	-2.65406	1.08996e-17	Down	2.40588e-19	LOC104896762	NA	GO:0016301//kinase activity	NA	K08286//protein-serine/threonine kinase [EC:2.7.11.-]	XP_010681851.1//1
104902707	2892	873.546	409.107	-1.09441	7.67945e-08	Down	7.29218e-09	LOC104902707	NA	NA	NA	K04733//interleukin-1 receptor-associated kinase 4 [EC:2.7.11.1];K04730//interleukin-1 receptor-associated kinase 1 [EC:2.7.11.1]	XP_010688888.1//1
104906650	1919	118.138	12.0806	-3.2897	1.07052e-14	Down	3.3945e-16	LOC104906650	NA	GO:0016772//transferase activity, transferring phosphorus-containing groups	NA	K04733//interleukin-1 receptor-associated kinase 4 [EC:2.7.11.1];K04730//interleukin-1 receptor-associated kinase 1 [EC:2.7.11.1];K13416//brassinosteroid insensitive 1-associated receptor kinase 1 [EC:2.7.10.1 2.7.11.1]	XP_010693739.1//1
104891327	2984	219.229	73.7353	-1.57201	0.000596834	Down	0.000127053	LOC104891327	NA	NA	NA	K13457//disease resistance protein RPM1	XP_010675309.1//1
104890768	3622	12.3826	51.3856	2.05304	0.00220366	Up	0.00054114	LOC104890768	NA	NA	NA	K15078//structure-specific endonuclease subunit SLX1 [EC:3.6.1.-]	KMT20721.1//1
104899663	2518	4574.18	1904.43	-1.26415	1.68476e-08	Down	1.40813e-09	LOC104899663	NA	NA	NA	K04730//interleukin-1 receptor-associated kinase 1 [EC:2.7.11.1]	XP_010685195.1//1
104897824	3594	3237.22	717.433	-2.17384	1.36462e-09	Down	9.49405e-11	LOC104897824	GO:0031224//intrinsic component of membrane	GO:0016628//oxidoreductase activity, acting on the CH-CH group of donors, NAD or NADP as acceptor;GO:0004702//signal transducer, downstream of receptor, with serine/threonine kinase activity;GO:0032550//purine ribonucleoside binding	GO:0006468//protein phosphorylation;GO:0044710//null	K00924//null	XP_010683073.1//1
104882936	1893	189.252	14.5711	-3.69912	3.05025e-08	Down	2.66207e-09	LOC104882936	NA	GO:0016301//kinase activity	NA	K04733//interleukin-1 receptor-associated kinase 4 [EC:2.7.11.1];K04730//interleukin-1 receptor-associated kinase 1 [EC:2.7.11.1]	XP_010665661.1//1;XP_010665662.1//1;XP_019102787.1//1
104900241	2145	527.846	194.646	-1.43926	0.00154131	Down	0.000364073	LOC104900241	NA	GO:0016301//kinase activity;GO:0032550//purine ribonucleoside binding	GO:0006464//cellular protein modification process	K04424//sterile alpha motif and leucine zipper containing kinase AZK [EC:2.7.11.25];K17535//serine/threonine-protein kinase TNNI3K [EC:2.7.11.1];K04365//B-Raf proto-oncogene serine/threonine-protein kinase [EC:2.7.11.1]	XP_010685925.1//1
104883021	3401	412.44	201.362	-1.03439	0.000515563	Down	0.000108133	LOC104883021	NA	NA	NA	K04733//interleukin-1 receptor-associated kinase 4 [EC:2.7.11.1];K04730//interleukin-1 receptor-associated kinase 1 [EC:2.7.11.1]	XP_010665762.1//1
104889241	955	206.404	8.50689	-4.6007	5.42776e-16	Down	1.44921e-17	LOC104889241	NA	NA	NA	K13420//LRR receptor-like serine/threonine-protein kinase FLS2 [EC:2.7.11.1]	XP_010672716.1//1
104891685	2650	7290.79	15967.3	1.13097	7.74835e-07	Up	8.85413e-08	LOC104891685	NA	NA	NA	K13412//calcium-dependent protein kinase [EC:2.7.11.1]	XP_010675716.1//1
104899618	3128	1603.92	4155.16	1.37331	0.000561091	Up	0.000118539	LOC104899618	NA	NA	NA	K13459//disease resistance protein RPS2;K08472//mlo protein	XP_010685139.1//1;XP_019106469.1//1
104889955	1549	1849.21	477.817	-1.95238	0.00109394	Down	0.000248019	LOC104889955	NA	GO:0016301//kinase activity	NA	K08286//protein-serine/threonine kinase [EC:2.7.11.-];K08282//non-specific serine/threonine protein kinase [EC:2.7.11.1]	XP_010673599.1//1
104891970	2609	76.0469	7.6172	-3.31956	5.89989e-05	Down	9.86487e-06	LOC104891970	NA	NA	NA	K10406//kinesin family member C2/C3;K13420//LRR receptor-like serine/threonine-protein kinase FLS2 [EC:2.7.11.1]	XP_010676061.2//1
104900104	2469	108.12	41.9616	-1.36549	2.37718e-06	Down	3.00099e-07	LOC104900104	NA	NA	NA	K04733//interleukin-1 receptor-associated kinase 4 [EC:2.7.11.1];K00924//null;K04730//interleukin-1 receptor-associated kinase 1 [EC:2.7.11.1]	XP_010685749.1//1
104902552	4425	2.54623	18.3385	2.84844	0.000194226	Up	3.66059e-05	LOC104902552	NA	GO:0016301//kinase activity	GO:0008152//metabolic process;GO:0007275//multicellular organism development	K13420//LRR receptor-like serine/threonine-protein kinase FLS2 [EC:2.7.11.1]	XP_010688659.1//1
104894871	2588	1849	458.388	-2.0121	1.41569e-38	Down	4.02629e-41	LOC104894871	NA	NA	NA	K04730//interleukin-1 receptor-associated kinase 1 [EC:2.7.11.1]	XP_010679522.1//1
104904950	2944	1535.6	623.656	-1.29998	5.57897e-07	Down	6.15728e-08	LOC104904950	NA	NA	NA	K04733//interleukin-1 receptor-associated kinase 4 [EC:2.7.11.1];K04730//interleukin-1 receptor-associated kinase 1 [EC:2.7.11.1]	XP_010691679.1//1
104903040	2877	616.476	2102.31	1.76986	2.61047e-06	Up	3.31877e-07	LOC104903040	NA	GO:1901363//heterocyclic compound binding;GO:0097159//organic cyclic compound binding;GO:0004672//protein kinase activity;GO:0036094//small molecule binding	GO:0006796//phosphate-containing compound metabolic process	K04733//interleukin-1 receptor-associated kinase 4 [EC:2.7.11.1];K00276//primary-amine oxidase [EC:1.4.3.21];K04730//interleukin-1 receptor-associated kinase 1 [EC:2.7.11.1]	XP_010689315.1//1
104894268	1722	423.693	6.73007	-5.97625	1.29239e-33	Down	5.81517e-36	LOC104894268	NA	GO:0004672//protein kinase activity;GO:0032550//purine ribonucleoside binding	GO:0006464//cellular protein modification process	K04424//sterile alpha motif and leucine zipper containing kinase AZK [EC:2.7.11.25];K17535//serine/threonine-protein kinase TNNI3K [EC:2.7.11.1];K04365//B-Raf proto-oncogene serine/threonine-protein kinase [EC:2.7.11.1]	XP_010678756.1//1;XP_010678755.1//1
104904544	3048	524.896	1651.58	1.65374	6.86331e-11	Up	3.73785e-12	LOC104904544	NA	NA	NA	K13466//EIX receptor 1/2;K13420//LRR receptor-like serine/threonine-protein kinase FLS2 [EC:2.7.11.1]	XP_010691124.1//1;XP_010691123.1//1;XP_010691121.1//1
104892914	743	15.7202	77.78	2.30678	5.7418e-05	Up	9.58104e-06	LOC104892914	NA	NA	NA	K13457//disease resistance protein RPM1	XP_010677240.1//1
104904647	4253	411.957	99.5204	-2.04943	2.75111e-14	Down	9.12054e-16	LOC104904647	GO:0031224//intrinsic component of membrane	GO:0016301//kinase activity;GO:0016791//phosphatase activity;GO:0032550//purine ribonucleoside binding	GO:0006464//cellular protein modification process	K13420//LRR receptor-like serine/threonine-protein kinase FLS2 [EC:2.7.11.1]	XP_010691266.1//1
104899820	3690	591.172	96.0983	-2.621	5.72493e-06	Down	7.77403e-07	LOC104899820	NA	GO:0016772//transferase activity, transferring phosphorus-containing groups	NA	K04733//interleukin-1 receptor-associated kinase 4 [EC:2.7.11.1];K13430//serine/threonine-protein kinase PBS1 [EC:2.7.11.1];K04730//interleukin-1 receptor-associated kinase 1 [EC:2.7.11.1]	XP_010685402.1//1
104898046	2356	746.631	344.262	-1.11689	0.00844852	Down	0.00245587	LOC104898046	NA	NA	NA	K04730//interleukin-1 receptor-associated kinase 1 [EC:2.7.11.1]	XP_010683354.1//1
104898134	2143	164.387	35.9893	-2.19146	1.97466e-05	Down	2.96728e-06	LOC104898134	NA	NA	NA	K08818//cell division cycle 2-like [EC:2.7.11.22]	XP_010683459.1//1
104889243	1679	19.2589	2.00758	-3.262	0.00177866	Down	0.000426733	LOC104889243	NA	NA	NA	K01188//beta-glucosidase [EC:3.2.1.21];K13420//LRR receptor-like serine/threonine-protein kinase FLS2 [EC:2.7.11.1]	XP_010672718.1//1
104896981	3510	473.261	1152.66	1.28426	0.000267859	Up	5.22575e-05	LOC104896981	NA	GO:0004672//protein kinase activity	GO:0016310//phosphorylation	K04730//interleukin-1 receptor-associated kinase 1 [EC:2.7.11.1];K13420//LRR receptor-like serine/threonine-protein kinase FLS2 [EC:2.7.11.1]	XP_019105894.1//1
104889157	1515	2466.49	6146.43	1.31729	1.73949e-06	Up	2.13172e-07	LOC104889157	NA	GO:0004672//protein kinase activity;GO:0032550//purine ribonucleoside binding	GO:0033554//cellular response to stress;GO:0006464//cellular protein modification process;GO:0006796//phosphate-containing compound metabolic process	K13436//pto-interacting protein 1 [EC:2.7.11.1]	XP_010672613.1//1
104901405	1895	610.971	5133.75	3.07084	1.51886e-08	Up	1.25787e-09	LOC104901405	NA	GO:0004672//protein kinase activity;GO:0032550//purine ribonucleoside binding	GO:0006464//cellular protein modification process;GO:0006796//phosphate-containing compound metabolic process	K13413//mitogen-activated protein kinase kinase 4/5 [EC:2.7.12.2]	XP_010687279.1//1
104900360	3720	249.383	805.059	1.69073	2.42207e-09	Up	1.75215e-10	LOC104900360	NA	GO:0004672//protein kinase activity	NA	K04730//interleukin-1 receptor-associated kinase 1 [EC:2.7.11.1]	XP_010686073.1//1
104908612	4447	15.2857	4.97058	-1.6207	0.00400724	Down	0.00105701	LOC104908612	GO:0016020//membrane;GO:0044464//cell part	GO:1901363//heterocyclic compound binding;GO:0097159//organic cyclic compound binding;GO:0016787//hydrolase activity;GO:0004672//protein kinase activity;GO:0036094//small molecule binding;GO:0016491//oxidoreductase activity	GO:0006796//phosphate-containing compound metabolic process	K13415//protein brassinosteroid insensitive 1 [EC:2.7.10.1 2.7.11.1]	XP_010675503.1//1
104887768	4500	406.194	130.086	-1.6427	0.0065441	Down	0.00183367	LOC104887768	NA	NA	NA	K15078//structure-specific endonuclease subunit SLX1 [EC:3.6.1.-]	XP_010670804.1//1
104908459	5075	194.759	764.311	1.97247	0.00472541	Up	0.00127412	LOC104908459	NA	GO:1901363//heterocyclic compound binding;GO:0097159//organic cyclic compound binding;GO:0036094//small molecule binding	NA	K19613//leucine-rich repeat protein SHOC2	XP_019102601.1//1;XP_019102600.1//1
104903508	1936	374.5	48.8235	-2.93932	6.9761e-58	Down	6.51474e-61	LOC104903508	NA	GO:0004672//protein kinase activity;GO:0032550//purine ribonucleoside binding	GO:0006464//cellular protein modification process	K04733//interleukin-1 receptor-associated kinase 4 [EC:2.7.11.1]	XP_010689851.1//1;XP_010689849.1//1
104888531	3452	485.778	1124.98	1.21154	1.56208e-11	Up	7.71824e-13	LOC104888531	NA	GO:0003824//catalytic activity	NA	K04730//interleukin-1 receptor-associated kinase 1 [EC:2.7.11.1]	XP_010671850.1//1
104906060	2713	843.744	390.133	-1.11284	7.44993e-06	Down	1.03062e-06	LOC104906060	NA	NA	NA	K04733//interleukin-1 receptor-associated kinase 4 [EC:2.7.11.1]	XP_010693070.1//1
104902474	2981	2339.71	184.388	-3.66551	1.60929e-18	Down	3.23797e-20	LOC104902474	NA	NA	NA	K02984//small subunit ribosomal protein S3Ae;K13420//LRR receptor-like serine/threonine-protein kinase FLS2 [EC:2.7.11.1]	XP_010688564.1//1
104893998	2745	1096.26	173.241	-2.66173	7.41183e-20	Down	1.26477e-21	LOC104893998	NA	GO:0004672//protein kinase activity;GO:0032550//purine ribonucleoside binding	GO:0006464//cellular protein modification process	K08819//cyclin-dependent kinase 12/13 [EC:2.7.11.22 2.7.11.23]	XP_010678451.1//1
104891681	1347	7.28172	216.524	4.89411	3.55948e-18	Up	7.40363e-20	LOC104891681	NA	NA	NA	K01188//beta-glucosidase [EC:3.2.1.21];K17422//large subunit ribosomal protein L41	XP_010675711.1//1
104889236	1442	34.7743	0.3867	-6.49066	8.61727e-10	Down	5.80142e-11	LOC104889236	NA	NA	NA	K01188//beta-glucosidase [EC:3.2.1.21];K13420//LRR receptor-like serine/threonine-protein kinase FLS2 [EC:2.7.11.1]	XP_010672711.1//1
104884918	1422	114.389	253.346	1.14717	0.00557444	Up	0.00153405	LOC104884918	NA	NA	NA	K08867//WNK lysine deficient protein kinase [EC:2.7.11.1]	XP_010667922.1//1
104895076	3050	2104.13	981.873	-1.09962	0.00496043	Down	0.00134486	LOC104895076	NA	NA	NA	K19613//leucine-rich repeat protein SHOC2;K15078//structure-specific endonuclease subunit SLX1 [EC:3.6.1.-]	XP_010679788.1//1
104902867	2647	413.156	144.253	-1.51809	0.000615987	Down	0.000131497	LOC104902867	GO:0044464//cell part	GO:1901363//heterocyclic compound binding;GO:0097159//organic cyclic compound binding;GO:0004672//protein kinase activity;GO:0036094//small molecule binding	NA	K04733//interleukin-1 receptor-associated kinase 4 [EC:2.7.11.1];K04730//interleukin-1 receptor-associated kinase 1 [EC:2.7.11.1]	XP_010689089.1//1
104895522	2026	69.8039	34.0324	-1.0364	0.00834041	Down	0.00242176	LOC104895522	NA	NA	NA	K04733//interleukin-1 receptor-associated kinase 4 [EC:2.7.11.1];K04730//interleukin-1 receptor-associated kinase 1 [EC:2.7.11.1]	XP_010680362.1//1
104900279	2159	3108.78	9268.37	1.57597	2.1348e-05	Up	3.22784e-06	LOC104900279	NA	GO:1901363//heterocyclic compound binding;GO:0097159//organic cyclic compound binding;GO:0004674//protein serine/threonine kinase activity;GO:0036094//small molecule binding	GO:0050896//response to stimulus;GO:0006796//phosphate-containing compound metabolic process	K07198//5'-AMP-activated protein kinase, catalytic alpha subunit [EC:2.7.11.11];K12761//carbon catabolite-derepressing protein kinase [EC:2.7.11.1]	XP_010685969.1//1
104892563	3103	604.185	134.982	-2.16222	1.0219e-09	Down	6.97087e-11	LOC104892563	NA	NA	NA	K20359//PRA1 family protein 1;K13415//protein brassinosteroid insensitive 1 [EC:2.7.10.1 2.7.11.1]	XP_010676828.1//1
104908500	2712	1050.39	404.176	-1.37786	1.5925e-07	Down	1.59061e-08	LOC104908500	GO:0031224//intrinsic component of membrane;GO:0005618//cell wall;GO:0009532//plastid stroma	GO:0004672//protein kinase activity;GO:0016628//oxidoreductase activity, acting on the CH-CH group of donors, NAD or NADP as acceptor;GO:0032550//purine ribonucleoside binding	GO:0006464//cellular protein modification process;GO:0044710//null	K00924//null;K04730//interleukin-1 receptor-associated kinase 1 [EC:2.7.11.1]	XP_010695919.1//1
104896189	3319	32.7021	69.2376	1.08217	0.00822936	Up	0.00238238	LOC104896189	NA	GO:0016772//transferase activity, transferring phosphorus-containing groups	NA	K13428//LRR receptor-like serine/threonine-protein kinase EFR [EC:2.7.11.1];K04730//interleukin-1 receptor-associated kinase 1 [EC:2.7.11.1];K20181//vacuolar protein sorting-associated protein 18	XP_019105780.1//1;XP_010681209.1//1
104888714	2469	327.309	13.9374	-4.55362	5.51749e-64	Down	3.98155e-67	LOC104888714	NA	NA	NA	K13420//LRR receptor-like serine/threonine-protein kinase FLS2 [EC:2.7.11.1]	XP_010672053.1//1
104883880	1594	9.46516	72.8002	2.94324	2.49481e-05	Up	3.85373e-06	LOC104883880	NA	GO:0016772//transferase activity, transferring phosphorus-containing groups	NA	K17095//annexin A7/11;K14962//COMPASS component SWD2;K00276//primary-amine oxidase [EC:1.4.3.21];K03327//multidrug resistance protein, MATE family	XP_010666750.1//1
104890456	3575	217.668	69.5246	-1.64654	0.00218665	Down	0.000536407	LOC104890456	GO:0031224//intrinsic component of membrane	GO:0004672//protein kinase activity;GO:0032550//purine ribonucleoside binding	GO:0006464//cellular protein modification process;GO:0006796//phosphate-containing compound metabolic process	K00924//null	XP_019104470.1//1
104896575	2549	63.3291	7.59344	-3.06004	0.000188517	Down	3.53859e-05	LOC104896575	NA	NA	NA	K04733//interleukin-1 receptor-associated kinase 4 [EC:2.7.11.1];K04730//interleukin-1 receptor-associated kinase 1 [EC:2.7.11.1]	XP_010681642.1//1
104887228	2696	109.226	358.05	1.71285	0.00194083	Up	0.000470007	LOC104887228	NA	NA	NA	K04733//interleukin-1 receptor-associated kinase 4 [EC:2.7.11.1];K04730//interleukin-1 receptor-associated kinase 1 [EC:2.7.11.1]	XP_010670123.1//1
104906872	3028	257.372	36.3122	-2.82533	1.53618e-18	Down	3.0648e-20	LOC104906872	NA	NA	NA	K04730//interleukin-1 receptor-associated kinase 1 [EC:2.7.11.1]	XP_010694005.1//1
104891946	3435	130.847	306.127	1.22625	0.00999884	Up	0.00297911	LOC104891946	NA	NA	NA	K19613//leucine-rich repeat protein SHOC2;K15078//structure-specific endonuclease subunit SLX1 [EC:3.6.1.-]	XP_010676036.1//1
104898003	2540	312.91	61.5966	-2.34482	1.27973e-15	Down	3.59614e-17	LOC104898003	NA	GO:0004672//protein kinase activity	NA	K04733//interleukin-1 receptor-associated kinase 4 [EC:2.7.11.1];K04730//interleukin-1 receptor-associated kinase 1 [EC:2.7.11.1]	XP_010683296.1//1
104889519	3437	1.91185	8.72964	2.19095	0.00616841	Up	0.00171452	LOC104889519	NA	GO:0004672//protein kinase activity	GO:0008152//metabolic process	K13428//LRR receptor-like serine/threonine-protein kinase EFR [EC:2.7.11.1]	XP_010673059.1//1
104898687	1976	2063.96	4599.85	1.15617	4.15464e-06	Up	5.50413e-07	LOC104898687	NA	GO:0016301//kinase activity;GO:0032550//purine ribonucleoside binding	GO:0006464//cellular protein modification process;GO:0006796//phosphate-containing compound metabolic process	K04733//interleukin-1 receptor-associated kinase 4 [EC:2.7.11.1];K00924//null;K04730//interleukin-1 receptor-associated kinase 1 [EC:2.7.11.1]	XP_010684093.1//1
104886553	3931	255.015	64.0552	-1.9932	4.70101e-07	Down	5.12646e-08	LOC104886553	GO:0031224//intrinsic component of membrane	GO:0004672//protein kinase activity;GO:0016628//oxidoreductase activity, acting on the CH-CH group of donors, NAD or NADP as acceptor;GO:0032550//purine ribonucleoside binding	GO:0006464//cellular protein modification process;GO:0044710//null;GO:0006796//phosphate-containing compound metabolic process	K04733//interleukin-1 receptor-associated kinase 4 [EC:2.7.11.1];K00924//null	XP_019103041.1//1;XP_010669304.1//1
104883893	2731	1042.05	442.562	-1.23547	9.69883e-23	Down	1.1888e-24	LOC104883893	NA	GO:0016301//kinase activity	NA	K04420//mitogen-activated protein kinase kinase kinase 2 [EC:2.7.11.25];K04421//mitogen-activated protein kinase kinase kinase 3 [EC:2.7.11.25];K11228//mitogen-activated protein kinase kinase kinase [EC:2.7.11.25]	XP_010666764.1//1;XP_010666763.1//1
104902581	2159	1185.51	2764.04	1.22127	0.00168028	Up	0.000400205	LOC104902581	NA	NA	NA	NA	XP_010688702.1//1
104898400	4106	666.034	254.396	-1.38852	3.82866e-29	Down	2.50282e-31	LOC104898400	NA	GO:0016740//transferase activity	NA	K08286//protein-serine/threonine kinase [EC:2.7.11.-]	XP_010683785.1//1
104905608	2422	106.511	275.251	1.36975	7.61482e-08	Up	7.21142e-09	LOC104905608	NA	NA	NA	K04730//interleukin-1 receptor-associated kinase 1 [EC:2.7.11.1];K13429//chitin elicitor receptor kinase 1	XP_010692495.1//1
104892432	2590	678.058	1707.91	1.33275	1.62231e-09	Up	1.14452e-10	LOC104892432	GO:0016020//membrane	GO:0016301//kinase activity;GO:0016491//oxidoreductase activity	GO:0006796//phosphate-containing compound metabolic process	K13418//somatic embryogenesis receptor kinase 1 [EC:2.7.10.1 2.7.11.1];K04730//interleukin-1 receptor-associated kinase 1 [EC:2.7.11.1];K13416//brassinosteroid insensitive 1-associated receptor kinase 1 [EC:2.7.10.1 2.7.11.1]	XP_010676668.1//1;XP_010676667.1//1
104888882	2553	292.952	98.6031	-1.57096	0.00943005	Down	0.00278763	LOC104888882	NA	NA	NA	K04733//interleukin-1 receptor-associated kinase 4 [EC:2.7.11.1];K04730//interleukin-1 receptor-associated kinase 1 [EC:2.7.11.1]	XP_010672294.1//1;XP_019104181.1//1;XP_010672296.1//1;XP_010672295.1//1
104905951	2974	7.30481	1.97349	-1.8881	0.00976479	Down	0.00290067	LOC104905951	NA	NA	NA	K20359//PRA1 family protein 1;K13415//protein brassinosteroid insensitive 1 [EC:2.7.10.1 2.7.11.1]	XP_010692915.1//1
104906950	1692	827.616	327.557	-1.33722	0.0013344	Down	0.000308762	LOC104906950	NA	GO:0004674//protein serine/threonine kinase activity;GO:0032550//purine ribonucleoside binding	GO:0006464//cellular protein modification process;GO:0007154//cell communication;GO:0006796//phosphate-containing compound metabolic process	K07198//5'-AMP-activated protein kinase, catalytic alpha subunit [EC:2.7.11.11]	XP_019108055.1//1;XP_010694090.1//1
104890166	2698	1084.02	2271.59	1.06731	3.06507e-05	Up	4.82178e-06	LOC104890166	GO:0016020//membrane	GO:0016301//kinase activity	GO:0006796//phosphate-containing compound metabolic process	K04730//interleukin-1 receptor-associated kinase 1 [EC:2.7.11.1]	XP_010673854.1//1
104888123	2895	290.887	873.511	1.58637	0.000108582	Up	1.92755e-05	LOC104888123	NA	GO:0016301//kinase activity;GO:0005488//binding	GO:0006796//phosphate-containing compound metabolic process	K04730//interleukin-1 receptor-associated kinase 1 [EC:2.7.11.1]	XP_010671293.1//1
104885013	3489	78.2123	467.863	2.58062	0.00144861	Up	0.00033937	LOC104885013	NA	NA	NA	K19613//leucine-rich repeat protein SHOC2;K15078//structure-specific endonuclease subunit SLX1 [EC:3.6.1.-]	XP_010668030.1//1
104894315	3082	403.052	930.869	1.20761	0.00367941	Up	0.000962881	LOC104894315	NA	NA	NA	K04733//interleukin-1 receptor-associated kinase 4 [EC:2.7.11.1]	XP_019105269.1//1;XP_010678822.1//1
104905513	4212	32.5175	6.61943	-2.29644	0.000161775	Down	2.99062e-05	LOC104905513	NA	NA	NA	K19613//leucine-rich repeat protein SHOC2;K15078//structure-specific endonuclease subunit SLX1 [EC:3.6.1.-]	XP_010692389.1//1
104898524	2510	1636.8	334.974	-2.28875	9.54916e-13	Down	3.9197e-14	LOC104898524	NA	GO:0016301//kinase activity	GO:0006796//phosphate-containing compound metabolic process	K04730//interleukin-1 receptor-associated kinase 1 [EC:2.7.11.1]	XP_010683918.1//1
104891981	2253	14.7845	3.5938	-2.0405	0.00303661	Down	0.000774555	LOC104891981	NA	GO:0017111//nucleoside-triphosphatase activity;GO:0015098//molybdate ion transmembrane transporter activity;GO:0032550//purine ribonucleoside binding	GO:0009154//purine ribonucleotide catabolic process	K05681//ATP-binding cassette, subfamily G (WHITE), member 2	XP_010676075.1//1
104883276	642	79.9213	29.0679	-1.45915	0.000177992	Down	3.32214e-05	LOC104883276	NA	NA	NA	K13466//EIX receptor 1/2;K19613//leucine-rich repeat protein SHOC2;K13023//carboxypeptidase N regulatory subunit;K10406//kinesin family member C2/C3	XP_019102869.1//1
104899339	2178	10.8007	0.968624	-3.47904	0.00542931	Down	0.00148789	LOC104899339	NA	GO:0016772//transferase activity, transferring phosphorus-containing groups	NA	K13429//chitin elicitor receptor kinase 1	XP_010684812.1//1
104884999	1358	27.1434	4.85734	-2.48236	0.00507997	Down	0.0013818	LOC104884999	NA	NA	NA	K13420//LRR receptor-like serine/threonine-protein kinase FLS2 [EC:2.7.11.1]	XP_010668014.1//1
104899748	1842	1095.89	3408.63	1.63709	2.76901e-06	Up	3.53914e-07	LOC104899748	NA	GO:0004672//protein kinase activity	GO:0006796//phosphate-containing compound metabolic process	K04733//interleukin-1 receptor-associated kinase 4 [EC:2.7.11.1]	XP_010685307.1//1
104904980	1656	1697.35	127.21	-3.738	7.35263e-11	Down	4.0137e-12	LOC104904980	NA	NA	NA	K02984//small subunit ribosomal protein S3Ae;K13420//LRR receptor-like serine/threonine-protein kinase FLS2 [EC:2.7.11.1]	KMT01171.1//1
104887168	3823	574.378	136.678	-2.07122	9.69218e-10	Down	6.5868e-11	LOC104887168	NA	NA	NA	K13420//LRR receptor-like serine/threonine-protein kinase FLS2 [EC:2.7.11.1]	XP_010670069.1//1
104904029	2026	494.532	1143.84	1.20974	2.19054e-06	Up	2.7384e-07	LOC104904029	NA	NA	NA	K04733//interleukin-1 receptor-associated kinase 4 [EC:2.7.11.1];K04730//interleukin-1 receptor-associated kinase 1 [EC:2.7.11.1]	XP_019107514.1//1;XP_019107513.1//1
104900283	2003	711.566	4283.79	2.58982	1.03202e-23	Up	1.15652e-25	LOC104900283	NA	GO:0004672//protein kinase activity;GO:0004702//signal transducer, downstream of receptor, with serine/threonine kinase activity;GO:0032550//purine ribonucleoside binding	GO:0016310//phosphorylation;GO:0006468//protein phosphorylation	K08867//WNK lysine deficient protein kinase [EC:2.7.11.1]	XP_010685972.1//1;XP_019106586.1//1;XP_010685973.1//1
104899266	1947	23.197	4.44068	-2.38508	6.13868e-06	Down	8.37756e-07	LOC104899266	NA	GO:0016628//oxidoreductase activity, acting on the CH-CH group of donors, NAD or NADP as acceptor;GO:0016772//transferase activity, transferring phosphorus-containing groups	GO:0044710//null;GO:0006796//phosphate-containing compound metabolic process	K13420//LRR receptor-like serine/threonine-protein kinase FLS2 [EC:2.7.11.1]	XP_010684727.1//1
104892528	3799	25.6622	641.961	4.64477	2.58482e-19	Up	4.70705e-21	LOC104892528	NA	NA	NA	K13466//EIX receptor 1/2;K19613//leucine-rich repeat protein SHOC2;K10406//kinesin family member C2/C3	XP_010676790.1//1
104904543	3132	205.974	31.4653	-2.71063	4.22582e-10	Down	2.65302e-11	LOC104904543	NA	NA	NA	K13420//LRR receptor-like serine/threonine-protein kinase FLS2 [EC:2.7.11.1]	XP_010691120.1//1
104898698	1541	73.0406	273.653	1.90558	4.69996e-17	Up	1.12322e-18	LOC104898698	NA	GO:1901363//heterocyclic compound binding;GO:0097159//organic cyclic compound binding;GO:0004672//protein kinase activity;GO:0036094//small molecule binding	NA	K04733//interleukin-1 receptor-associated kinase 4 [EC:2.7.11.1]	XP_010684104.1//1
104885030	3272	240.983	4962.62	4.3641	2.7942e-24	Up	2.98896e-26	LOC104885030	NA	GO:0004672//protein kinase activity	GO:0008152//metabolic process	K00924//null	XP_010668040.1//1
104891141	1995	606.968	257.76	-1.23559	1.61539e-07	Down	1.61621e-08	LOC104891141	GO:0031225//anchored component of membrane	NA	GO:0044036//cell wall macromolecule metabolic process	K13473//chitin elicitor-binding protein;K13429//chitin elicitor receptor kinase 1	XP_010675099.1//1
104890835	1220	500.362	198.201	-1.33601	0.000170707	Down	3.17458e-05	LOC104890835	NA	NA	GO:0044036//cell wall macromolecule metabolic process	NA	XP_010674745.1//1
104890501	2277	14.5166	1.6109	-3.17177	4.93009e-05	Down	8.12195e-06	LOC104890501	NA	NA	NA	K04733//interleukin-1 receptor-associated kinase 4 [EC:2.7.11.1];K04730//interleukin-1 receptor-associated kinase 1 [EC:2.7.11.1]	XP_010674312.1//1
104887386	3501	717.015	1978.31	1.46419	2.72289e-27	Up	2.1036e-29	LOC104887386	NA	GO:0016301//kinase activity	GO:0044237//cellular metabolic process	K04733//interleukin-1 receptor-associated kinase 4 [EC:2.7.11.1];K04730//interleukin-1 receptor-associated kinase 1 [EC:2.7.11.1]	XP_010670307.1//1;XP_010670312.1//1
104892250	1764	4.85448	674.582	7.11853	8.8564e-31	Up	5.22557e-33	LOC104892250	NA	GO:0004702//signal transducer, downstream of receptor, with serine/threonine kinase activity;GO:0032550//purine ribonucleoside binding	GO:0006464//cellular protein modification process;GO:0006796//phosphate-containing compound metabolic process	K04371//mitogen-activated protein kinase 1/3 [EC:2.7.11.24]	XP_010676423.1//1
104889235	1460	109.243	2.96287	-5.2044	8.19498e-21	Down	1.21752e-22	LOC104889235	NA	NA	NA	K01188//beta-glucosidase [EC:3.2.1.21];K13420//LRR receptor-like serine/threonine-protein kinase FLS2 [EC:2.7.11.1]	XP_010672709.1//1
104899617	2296	640.624	120.002	-2.41642	6.64491e-10	Down	4.3652e-11	LOC104899617	NA	NA	NA	K13459//disease resistance protein RPS2	XP_010685134.1//1
104905770	2292	123.738	282.883	1.19292	0.00848451	Up	0.00246742	LOC104905770	GO:0016020//membrane	GO:1901363//heterocyclic compound binding;GO:0097159//organic cyclic compound binding;GO:0004672//protein kinase activity;GO:0036094//small molecule binding;GO:0016491//oxidoreductase activity	GO:0006796//phosphate-containing compound metabolic process	K13416//brassinosteroid insensitive 1-associated receptor kinase 1 [EC:2.7.10.1 2.7.11.1]	XP_010692702.1//1
104887188	2858	871.285	421.74	-1.04679	9.96749e-07	Down	1.16396e-07	LOC104887188	NA	NA	NA	K04733//interleukin-1 receptor-associated kinase 4 [EC:2.7.11.1];K00276//primary-amine oxidase [EC:1.4.3.21];K04730//interleukin-1 receptor-associated kinase 1 [EC:2.7.11.1]	XP_010670088.1//1
104909007	3573	5561.49	2011.77	-1.46701	3.62841e-10	Down	2.24132e-11	LOC104909007	NA	GO:0016301//kinase activity;GO:0016772//transferase activity, transferring phosphorus-containing groups	GO:0008152//metabolic process;GO:0009987//cellular process	K04730//interleukin-1 receptor-associated kinase 1 [EC:2.7.11.1];K17422//large subunit ribosomal protein L41;K13420//LRR receptor-like serine/threonine-protein kinase FLS2 [EC:2.7.11.1]	XP_010696483.1//1;KMS96890.1//1
104883309	1782	1245.26	6398.04	2.36119	2.49331e-07	Up	2.56867e-08	LOC104883309	NA	GO:0016301//kinase activity	NA	K07198//5'-AMP-activated protein kinase, catalytic alpha subunit [EC:2.7.11.11]	XP_010666102.1//1
104907749	2543	216.653	72.9765	-1.56988	4.62131e-06	Down	6.17339e-07	LOC104907749	NA	NA	NA	K04733//interleukin-1 receptor-associated kinase 4 [EC:2.7.11.1];K04730//interleukin-1 receptor-associated kinase 1 [EC:2.7.11.1]	XP_010695030.1//1
104888343	2002	212.807	4.64956	-5.51631	5.17557e-09	Down	3.95231e-10	LOC104888343	NA	NA	NA	K05681//ATP-binding cassette, subfamily G (WHITE), member 2	XP_010671584.1//1
104888370	3818	36.6034	156.899	2.09978	0.00157293	Up	0.0003723	LOC104888370	NA	GO:0004674//protein serine/threonine kinase activity;GO:0004672//protein kinase activity;GO:0032550//purine ribonucleoside binding	GO:0006468//protein phosphorylation	K14510//serine/threonine-protein kinase CTR1 [EC:2.7.11.1]	XP_010671632.1//1;XP_010671624.1//1
104907910	2156	0.401879	28.4844	6.14727	1.68563e-08	Up	1.40959e-09	LOC104907910	NA	NA	NA	NA	XP_010695237.1//1
104905640	1785	90.3214	295.029	1.70772	6.05636e-12	Up	2.80992e-13	LOC104905640	NA	NA	NA	K04733//interleukin-1 receptor-associated kinase 4 [EC:2.7.11.1];K00924//null	XP_010692535.1//1
104904209	1892	3004.95	9533.05	1.6656	3.42147e-06	Up	4.45875e-07	LOC104904209	NA	NA	NA	K07198//5'-AMP-activated protein kinase, catalytic alpha subunit [EC:2.7.11.11]	XP_010690725.1//1
104894411	3732	513.83	25.3517	-4.34114	3.55156e-26	Down	3.1207e-28	LOC104894411	NA	NA	NA	K04733//interleukin-1 receptor-associated kinase 4 [EC:2.7.11.1]	XP_019105268.1//1
104894981	2353	48.9223	2.53688	-4.26936	2.2743e-11	Down	1.14593e-12	LOC104894981	NA	GO:0016491//oxidoreductase activity	GO:0008152//metabolic process	K13420//LRR receptor-like serine/threonine-protein kinase FLS2 [EC:2.7.11.1]	XP_010679672.1//1
104904069	4218	234.521	1505.96	2.68289	1.91341e-11	Up	9.55975e-13	LOC104904069	NA	NA	NA	K19613//leucine-rich repeat protein SHOC2;K15078//structure-specific endonuclease subunit SLX1 [EC:3.6.1.-]	XP_010690548.1//1
104902319	1485	592.277	212.313	-1.48008	2.88232e-08	Down	2.50328e-09	LOC104902319	GO:0009536//plastid	GO:0004712//protein serine/threonine/tyrosine kinase activity;GO:0032550//purine ribonucleoside binding	GO:0006464//cellular protein modification process;GO:0006260//DNA replication;GO:0006412//translation;GO:0000086//G2/M transition of mitotic cell cycle;GO:0006796//phosphate-containing compound metabolic process	K04368//mitogen-activated protein kinase kinase 1 [EC:2.7.12.2]	XP_010688352.1//1
104897654	2025	317.276	45.2943	-2.80834	5.12828e-22	Down	6.77008e-24	LOC104897654	NA	GO:0004672//protein kinase activity;GO:0032550//purine ribonucleoside binding	GO:0006464//cellular protein modification process;GO:0006796//phosphate-containing compound metabolic process	K04730//interleukin-1 receptor-associated kinase 1 [EC:2.7.11.1]	XP_010682893.1//1;XP_010682892.1//1
104883041	1882	885.934	135.825	-2.70545	1.42945e-33	Down	6.49255e-36	LOC104883041	NA	GO:1901363//heterocyclic compound binding;GO:0097159//organic cyclic compound binding;GO:0004672//protein kinase activity;GO:0036094//small molecule binding;GO:0032550//purine ribonucleoside binding	GO:0006464//cellular protein modification process;GO:0006796//phosphate-containing compound metabolic process	K04733//interleukin-1 receptor-associated kinase 4 [EC:2.7.11.1];K04730//interleukin-1 receptor-associated kinase 1 [EC:2.7.11.1]	XP_010665794.1//1;XP_010665786.1//1
104889475	1593	114.469	51.8834	-1.14161	0.00113372	Down	0.000257803	LOC104889475	NA	NA	NA	K08286//protein-serine/threonine kinase [EC:2.7.11.-];K08282//non-specific serine/threonine protein kinase [EC:2.7.11.1]	XP_010673003.1//1
104896984	3170	243.089	523.288	1.10612	4.41766e-05	Up	7.16712e-06	LOC104896984	NA	GO:0004674//protein serine/threonine kinase activity;GO:0016491//oxidoreductase activity	GO:0006468//protein phosphorylation	K04733//interleukin-1 receptor-associated kinase 4 [EC:2.7.11.1];K04730//interleukin-1 receptor-associated kinase 1 [EC:2.7.11.1]	XP_010682082.1//1
104889283	3689	115.215	43.3522	-1.41016	2.77044e-05	Down	4.32301e-06	LOC104889283	NA	NA	NA	K04733//interleukin-1 receptor-associated kinase 4 [EC:2.7.11.1];K04730//interleukin-1 receptor-associated kinase 1 [EC:2.7.11.1];K19329//WW domain-containing oxidoreductase	XP_019104220.1//1
104898880	2182	110.685	47.0846	-1.23313	0.00328447	Down	0.000846979	LOC104898880	NA	GO:0004672//protein kinase activity	NA	K04730//interleukin-1 receptor-associated kinase 1 [EC:2.7.11.1]	XP_010684319.1//1;XP_010684315.1//1
104886949	785	55.1365	1750.69	4.98877	2.93706e-19	Up	5.37343e-21	LOC104886949	NA	NA	NA	NA	XP_010669812.1//1
104908206	4097	509.12	1773.99	1.80093	0.00020243	Up	3.8281e-05	LOC104908206	NA	NA	NA	K19613//leucine-rich repeat protein SHOC2	XP_010695597.1//1;XP_010695596.1//1
104901172	2212	18.516	132.679	2.84109	1.07101e-05	Up	1.53663e-06	LOC104901172	NA	GO:0004674//protein serine/threonine kinase activity	GO:0009653//anatomical structure morphogenesis;GO:0009725//response to hormone;GO:0048468//cell development;GO:0048367//shoot system development;GO:0009628//response to abiotic stimulus;GO:0006796//phosphate-containing compound metabolic process;GO:0065007//biological regulation	K08286//protein-serine/threonine kinase [EC:2.7.11.-]	XP_010687020.1//1
104893992	3879	36.7434	214.699	2.54676	4.90087e-09	Up	3.72381e-10	LOC104893992	GO:0016020//membrane	GO:1901363//heterocyclic compound binding;GO:0097159//organic cyclic compound binding;GO:0016787//hydrolase activity;GO:0004672//protein kinase activity;GO:0036094//small molecule binding	GO:0006796//phosphate-containing compound metabolic process	K04730//interleukin-1 receptor-associated kinase 1 [EC:2.7.11.1]	XP_010678444.1//1
104899848	3837	1538.64	40.3168	-5.25413	6.98284e-45	Down	1.36349e-47	LOC104899848	NA	NA	NA	K00924//null	XP_010685432.1//1
104902087	2011	198.56	39.3218	-2.33618	0.00542318	Down	0.00148575	LOC104902087	NA	GO:0004674//protein serine/threonine kinase activity	GO:0006796//phosphate-containing compound metabolic process	K08286//protein-serine/threonine kinase [EC:2.7.11.-]	XP_010688055.1//1
104897501	3054	91.0041	40.2663	-1.17636	0.00266553	Down	0.000669042	LOC104897501	NA	GO:0004672//protein kinase activity;GO:0005488//binding	GO:0009987//cellular process	K04730//interleukin-1 receptor-associated kinase 1 [EC:2.7.11.1]	XP_010682688.1//1
104902126	2762	492.937	206.776	-1.25333	7.11008e-08	Down	6.69418e-09	LOC104902126	GO:0016020//membrane	GO:0004672//protein kinase activity;GO:0032550//purine ribonucleoside binding	GO:0009653//anatomical structure morphogenesis;GO:0000226//microtubule cytoskeleton organization;GO:0016129//phytosteroid biosynthetic process;GO:0042546//cell wall biogenesis;GO:0006073//cellular glucan metabolic process;GO:0060918//auxin transport;GO:0032535//regulation of cellular component size;GO:0006464//cellular protein modification process;GO:0071555//cell wall organization;GO:0006637//ac…	K04733//interleukin-1 receptor-associated kinase 4 [EC:2.7.11.1];K04730//interleukin-1 receptor-associated kinase 1 [EC:2.7.11.1]	XP_010688116.1//1
104884658	3190	811.203	276.464	-1.55297	7.67742e-07	Down	8.75352e-08	LOC104884658	NA	NA	NA	K19613//leucine-rich repeat protein SHOC2;K15078//structure-specific endonuclease subunit SLX1 [EC:3.6.1.-]	XP_010667646.1//1;XP_019102633.1//1
104891913	2065	0.79034	19.3213	4.61158	7.39686e-06	Up	1.02296e-06	LOC104891913	NA	NA	NA	K00924//null;K13420//LRR receptor-like serine/threonine-protein kinase FLS2 [EC:2.7.11.1]	XP_010676003.2//1
104894318	4043	258.991	12.381	-4.3867	1.6303e-21	Down	2.25604e-23	LOC104894318	GO:0016020//membrane	GO:1901363//heterocyclic compound binding;GO:0097159//organic cyclic compound binding;GO:0004672//protein kinase activity;GO:0036094//small molecule binding;GO:0016491//oxidoreductase activity	GO:0006796//phosphate-containing compound metabolic process	K00924//null;K17422//large subunit ribosomal protein L41	XP_010678827.1//1
104895519	2920	103.083	299.828	1.54033	1.15086e-06	Up	1.36102e-07	LOC104895519	NA	NA	NA	K04733//interleukin-1 receptor-associated kinase 4 [EC:2.7.11.1];K04730//interleukin-1 receptor-associated kinase 1 [EC:2.7.11.1]	XP_010680359.1//1
104893110	1865	475.4	16.5935	-4.84045	6.55859e-30	Down	4.09251e-32	LOC104893110	NA	GO:0016772//transferase activity, transferring phosphorus-containing groups	NA	K04733//interleukin-1 receptor-associated kinase 4 [EC:2.7.11.1]	XP_010677489.1//1
104889619	3415	8.31448	37.7295	2.18199	0.00528533	Up	0.00144192	LOC104889619	NA	NA	NA	K19613//leucine-rich repeat protein SHOC2;K15078//structure-specific endonuclease subunit SLX1 [EC:3.6.1.-]	XP_010673179.1//1;XP_019103820.1//1
104889436	3072	1559.99	305.856	-2.35061	7.85775e-14	Down	2.73177e-15	LOC104889436	NA	GO:0016772//transferase activity, transferring phosphorus-containing groups	NA	K04733//interleukin-1 receptor-associated kinase 4 [EC:2.7.11.1];K04730//interleukin-1 receptor-associated kinase 1 [EC:2.7.11.1]	XP_019104237.1//1
104897357	3171	2264.79	726.973	-1.63941	1.38735e-28	Down	9.48139e-31	LOC104897357	GO:0031224//intrinsic component of membrane	GO:0004672//protein kinase activity;GO:0032550//purine ribonucleoside binding	GO:0006464//cellular protein modification process;GO:0006796//phosphate-containing compound metabolic process	K13418//somatic embryogenesis receptor kinase 1 [EC:2.7.10.1 2.7.11.1]	XP_010682518.1//1
104897845	1306	97.0062	45.9567	-1.0778	0.00288428	Down	0.000731538	LOC104897845	GO:0043231//intracellular membrane-bounded organelle;GO:0015630//microtubule cytoskeleton;GO:0044427//chromosomal part	GO:0035174//histone serine kinase activity;GO:0032550//purine ribonucleoside binding	GO:0035404//histone-serine phosphorylation	K08850//aurora kinase, other [EC:2.7.11.1]	XP_010683102.1//1
104896001	3212	273.699	2962.85	3.43633	7.23826e-11	Up	3.9482e-12	LOC104896001	NA	NA	NA	K04733//interleukin-1 receptor-associated kinase 4 [EC:2.7.11.1];K04730//interleukin-1 receptor-associated kinase 1 [EC:2.7.11.1]	XP_010680965.1//1
104905536	4157	105.525	13.7365	-2.9415	5.14565e-17	Down	1.2341e-18	LOC104905536	NA	NA	NA	K19613//leucine-rich repeat protein SHOC2;K15078//structure-specific endonuclease subunit SLX1 [EC:3.6.1.-]	XP_010692422.1//1
104887285	2610	1130.78	260.701	-2.11685	8.51029e-05	Down	1.48184e-05	LOC104887285	NA	NA	NA	K17422//large subunit ribosomal protein L41	XP_015582702.1//1;XP_010670200.1//1
104906627	3504	2094.53	276.494	-2.92131	5.18592e-25	Down	5.10711e-27	LOC104906627	NA	NA	NA	K00924//null	XP_010693707.1//1
104899731	797	38.7688	13.3902	-1.53372	8.8967e-06	Down	1.25229e-06	LOC104899731	NA	GO:1901363//heterocyclic compound binding;GO:0097159//organic cyclic compound binding;GO:0036094//small molecule binding;GO:0016772//transferase activity, transferring phosphorus-containing groups	GO:0009260//ribonucleotide biosynthetic process;GO:0009209//pyrimidine ribonucleoside triphosphate biosynthetic process;GO:1901566//organonitrogen compound biosynthetic process	K00940//nucleoside-diphosphate kinase [EC:2.7.4.6]	XP_010685286.1//1;XP_010685284.1//1
104904406	4727	17.1493	107.945	2.65407	2.28984e-05	Up	3.49824e-06	LOC104904406	NA	NA	NA	K13428//LRR receptor-like serine/threonine-protein kinase EFR [EC:2.7.11.1]	XP_010690950.1//1
104898293	3599	809.667	2371.53	1.55042	0.00238284	Up	0.000589793	LOC104898293	NA	NA	NA	K19613//leucine-rich repeat protein SHOC2;K15078//structure-specific endonuclease subunit SLX1 [EC:3.6.1.-]	XP_010683649.1//1
104890218	3110	257.89	128.044	-1.01012	2.22278e-11	Down	1.11903e-12	LOC104890218	NA	GO:0016491//oxidoreductase activity	GO:0008152//metabolic process	K13420//LRR receptor-like serine/threonine-protein kinase FLS2 [EC:2.7.11.1]	XP_010673918.1//1
104887710	3733	175.259	74.0423	-1.24307	0.000399843	Down	8.14521e-05	LOC104887710	NA	NA	NA	K13420//LRR receptor-like serine/threonine-protein kinase FLS2 [EC:2.7.11.1]	XP_010670727.1//1
104888896	3474	854.146	190.531	-2.16446	5.32663e-18	Down	1.12525e-19	LOC104888896	NA	NA	NA	K13459//disease resistance protein RPS2	XP_010672308.1//1
104883086	2913	25.5416	242.898	3.24943	2.75882e-09	Up	2.02362e-10	LOC104883086	NA	GO:0016301//kinase activity	GO:0009987//cellular process	K04733//interleukin-1 receptor-associated kinase 4 [EC:2.7.11.1];K04730//interleukin-1 receptor-associated kinase 1 [EC:2.7.11.1]	XP_010665844.1//1
104890791	2550	28.8481	7.37994	-1.96679	0.00506729	Down	0.00137771	LOC104890791	NA	NA	NA	K04733//interleukin-1 receptor-associated kinase 4 [EC:2.7.11.1];K04730//interleukin-1 receptor-associated kinase 1 [EC:2.7.11.1]	XP_010674686.1//1
104896817	1817	383.409	2500.54	2.70528	4.96623e-11	Up	2.64565e-12	LOC104896817	NA	GO:0004702//signal transducer, downstream of receptor, with serine/threonine kinase activity;GO:0032550//purine ribonucleoside binding	GO:0006468//protein phosphorylation	K04733//interleukin-1 receptor-associated kinase 4 [EC:2.7.11.1];K04730//interleukin-1 receptor-associated kinase 1 [EC:2.7.11.1]	XP_010681912.1//1;XP_010681911.1//1
104886687	2651	60.3059	4.73655	-3.67039	9.65626e-18	Down	2.11095e-19	LOC104886687	NA	GO:0016628//oxidoreductase activity, acting on the CH-CH group of donors, NAD or NADP as acceptor	GO:0044710//null	K02984//small subunit ribosomal protein S3Ae;K13415//protein brassinosteroid insensitive 1 [EC:2.7.10.1 2.7.11.1]	XP_010669462.1//1
104906850	3037	29.1757	2.07156	-3.81598	7.59046e-07	Down	8.63827e-08	LOC104906850	NA	NA	NA	K04730//interleukin-1 receptor-associated kinase 1 [EC:2.7.11.1]	XP_010693981.1//1
104908108	2012	189.749	539.088	1.50643	6.01415e-05	Up	1.00993e-05	LOC104908108	NA	GO:0004713//protein tyrosine kinase activity;GO:0032550//purine ribonucleoside binding	GO:0006464//cellular protein modification process;GO:0006796//phosphate-containing compound metabolic process	K04424//sterile alpha motif and leucine zipper containing kinase AZK [EC:2.7.11.25];K14510//serine/threonine-protein kinase CTR1 [EC:2.7.11.1];K17535//serine/threonine-protein kinase TNNI3K [EC:2.7.11.1];K04365//B-Raf proto-oncogene serine/threonine-protein kinase [EC:2.7.11.1]	XP_010695489.1//1;XP_010695487.1//1
104908082	2356	845.442	3291.89	1.96114	4.7663e-08	Up	4.32969e-09	LOC104908082	NA	GO:1901363//heterocyclic compound binding;GO:0097159//organic cyclic compound binding;GO:0004672//protein kinase activity;GO:0036094//small molecule binding	NA	K00924//null	XP_010695453.1//1
104887930	2357	1554.27	534.749	-1.5393	1.54249e-09	Down	1.08494e-10	LOC104887930	NA	GO:0004674//protein serine/threonine kinase activity;GO:0032550//purine ribonucleoside binding	GO:0006464//cellular protein modification process;GO:0007154//cell communication;GO:0006796//phosphate-containing compound metabolic process	K07198//5'-AMP-activated protein kinase, catalytic alpha subunit [EC:2.7.11.11]	XP_010671024.1//1;XP_010671031.1//1
104900433	1473	60.4541	317.855	2.39446	3.69112e-06	Up	4.84462e-07	LOC104900433	NA	NA	NA	K04421//mitogen-activated protein kinase kinase kinase 3 [EC:2.7.11.25];K11228//mitogen-activated protein kinase kinase kinase [EC:2.7.11.25]	XP_019106200.1//1
104889690	3368	95.8016	15.9898	-2.5829	1.15293e-05	Down	1.66151e-06	LOC104889690	NA	NA	NA	K00924//null;K13415//protein brassinosteroid insensitive 1 [EC:2.7.10.1 2.7.11.1]	XP_010673272.1//1
