# Supplementary material for: Sugar beet root susceptibility to storage rots and downregulation of plant defense genes increases with time in storage
Source: Sci Rep. 2024 Nov 8;14:27235. doi: 10.1038/s41598-024-78323-4 (PMC11549380; doi:10.1038/s41598-024-78323-4)
Supplement: Supplementary file 2 — Supplementary Material 2 [file 41598_2024_78323_MOESM2_ESM.xlsx]

## Sheet: Plant receptor genes upset plot
Supplementary File 2. Significantly expressed (log2fold change > 2.0; padj < 0.01) pathogen receptor genes at different storage times with respect to day 0.
Upsetplot	Gene ID	Intersection	Gene product
Upregulated (PRG)	104882836	SB120_5C|SB12_12C|SB40_12C|SB40_5C	probable serine/threonine-protein kinase PBL23	1
Upregulated (PRG)	104883086	SB120_12C|SB120_5C	G-type lectin S-receptor-like serine/threonine-protein kinase B120	2
Upregulated (PRG)	104883309	SB120_12C	CBL-interacting serine/threonine-protein kinase 25	3
Upregulated (PRG)	104883333	SB120_12C|SB120_5C	G-type lectin S-receptor-like serine/threonine-protein kinase At1g67520	4
Upregulated (PRG)	104883641	SB120_5C	MDIS1-interacting receptor like kinase 2	5
Upregulated (PRG)	104883880	SB120_12C|SB120_5C	G-type lectin S-receptor-like serine/threonine-protein kinase LECRK3	6
Upregulated (PRG)	104884459	SB120_12C	mitogen-activated protein kinase kinase kinase 20	7
Upregulated (PRG)	104884918	SB12_5C	probable serine/threonine-protein kinase WNK11	8
Upregulated (PRG)	104885013	SB120_12C	putative disease resistance protein RGA3	9
Upregulated (PRG)	104885030	SB120_12C|SB120_5C|SB12_5C|SB40_12C|SB40_5C	receptor-like protein kinase 7	10
Upregulated (PRG)	104886722	SB12_5C|SB40_5C	U-box domain-containing protein 51	11
Upregulated (PRG)	104886949	SB120_12C|SB120_5C|SB12_12C|SB40_12C|SB40_5C	hypothetical protein	12
Upregulated (PRG)	104887147	SB120_12C|SB120_5C|SB12_12C|SB12_5C|SB40_12C|SB40_5C	serine/threonine-protein kinase AtPK2/AtPK19	13
Upregulated (PRG)	104887759	SB12_5C	putative disease resistance protein RGA1	14
Upregulated (PRG)	104887812	SB120_5C	putative disease resistance RPP13-like protein 1	15
Upregulated (PRG)	104888123	SB40_12C|SB40_5C	probable L-type lectin-domain containing receptor kinase S.7	16
Upregulated (PRG)	104888370	SB120_12C|SB12_5C	serine/threonine-protein kinase CTR1	17
Upregulated (PRG)	104888377	SB40_5C	U-box domain-containing protein 35	18
Upregulated (PRG)	104888493	SB12_5C	probable LRR receptor-like serine/threonine-protein kinase At3g47570	19
Upregulated (PRG)	104888757	SB120_5C	mitogen-activated protein kinase kinase 9	20
Upregulated (PRG)	104889243	SB12_5C	polygalacturonase inhibitor 1	21
Upregulated (PRG)	104889464	SB120_12C|SB120_5C|SB12_12C|SB12_5C|SB40_12C|SB40_5C	putative disease resistance protein RGA3	22
Upregulated (PRG)	104889519	SB120_12C|SB120_5C|SB40_5C	putative receptor-like protein kinase At3g47110	23
Upregulated (PRG)	104889619	SB120_12C|SB120_5C|SB40_5C	putative disease resistance RPP13-like protein 1	24
Upregulated (PRG)	104889624	SB40_5C	putative disease resistance RPP13-like protein 1	25
Upregulated (PRG)	104889737	SB120_5C	putative disease resistance RPP13-like protein 1	26
Upregulated (PRG)	104890453	SB40_12C	MDIS1-interacting receptor like kinase 1	27
Upregulated (PRG)	104890516	SB120_12C	cyclin-dependent kinase G-2	28
Upregulated (PRG)	104890611	SB12_5C|SB40_5C	LRR receptor-like serine/threonine-protein kinase ERECTA	29
Upregulated (PRG)	104890768	SB120_12C	putative disease resistance protein RGA3	30
Upregulated (PRG)	104891681	SB120_12C|SB120_5C|SB12_5C|SB40_5C	leucine-rich repeat receptor protein kinase EMS1	31
Upregulated (PRG)	104891871	SB12_5C	probable L-type lectin-domain containing receptor kinase S.7	32
Upregulated (PRG)	104891913	SB120_12C|SB120_5C|SB12_5C	polygalacturonase inhibitor	33
Upregulated (PRG)	104892024	SB120_12C	hypothetical protein	34
Upregulated (PRG)	104892193	SB120_5C	serine/threonine/tyrosine-protein kinase HT1	35
Upregulated (PRG)	104892250	SB120_12C|SB120_5C|SB12_12C|SB12_5C|SB40_12C|SB40_5C	mitogen-activated protein kinase 4	36
Upregulated (PRG)	104892528	SB120_12C|SB120_5C	receptor-like protein 39	37
Upregulated (PRG)	104892914	SB120_12C	putative late blight resistance protein homolog R1A-3	38
Upregulated (PRG)	104893143	SB12_5C|SB40_5C	probable serine/threonine-protein kinase PBL15	39
Upregulated (PRG)	104893612	SB12_5C	LEAF RUST 10 DISEASE-RESISTANCE LOCUS RECEPTOR-LIKE PROTEIN KINASE-like 1.2	40
Upregulated (PRG)	104893992	SB120_12C|SB120_5C	probable LRR receptor-like serine/threonine-protein kinase At1g74360	41
Upregulated (PRG)	104895519	SB120_5C|SB12_5C|SB40_5C	putative U-box domain-containing protein 50	42
Upregulated (PRG)	104895522	SB120_5C|SB40_5C	receptor-like cytosolic serine/threonine-protein kinase RBK1	43
Upregulated (PRG)	104896001	SB120_12C|SB120_5C	wall-associated receptor kinase-like 14	44
Upregulated (PRG)	104896324	SB120_12C	proline-rich receptor-like protein kinase PERK9	45
Upregulated (PRG)	104896817	SB120_12C	cysteine-rich receptor-like protein kinase 43	46
Upregulated (PRG)	104896981	SB120_5C	leucine-rich repeat receptor protein kinase HPCA1	47
Upregulated (PRG)	104897133	SB120_12C|SB40_12C	rust resistance kinase Lr10	48
Upregulated (PRG)	104898219	SB12_5C	lysM domain receptor-like kinase 3	49
Upregulated (PRG)	104898480	SB120_12C|SB120_5C|SB40_12C	PAN domain-containing protein At5g03700	50
Upregulated (PRG)	104898962	SB120_5C	serine/threonine-protein kinase-like protein CCR4	51
Upregulated (PRG)	104899031	SB120_12C|SB120_5C	receptor protein-tyrosine kinase CEPR2	52
Upregulated (PRG)	104899621	SB120_12C|SB120_5C	probable disease resistance protein At4g27220	53
Upregulated (PRG)	104899747	SB12_5C	serine/threonine-protein kinase RIPK	54
Upregulated (PRG)	104899783	SB120_5C	sericin-2	55
Upregulated (PRG)	104899947	SB120_5C|SB40_5C	putative serine/threonine-protein kinase-like protein CCR3	56
Upregulated (PRG)	104900283	SB120_12C|SB40_12C	probable serine/threonine-protein kinase WNK5	57
Upregulated (PRG)	104900388	SB120_12C|SB120_5C|SB40_12C|SB40_5C	receptor-like protein 3	58
Upregulated (PRG)	104900433	SB120_12C|SB120_5C|SB12_12C|SB40_5C	mitogen-activated protein kinase kinase kinase 18	59
Upregulated (PRG)	104901060	SB120_12C	cysteine-rich receptor-like protein kinase 15	60
Upregulated (PRG)	104901172	SB120_12C|SB120_5C	protein kinase PINOID	61
Upregulated (PRG)	104901405	SB120_12C|SB120_5C	mitogen-activated protein kinase kinase 5	62
Upregulated (PRG)	104902130	SB120_5C	ABC transporter G family member 32	63
Upregulated (PRG)	104902552	SB120_12C|SB120_5C	LRR receptor-like serine/threonine-protein kinase GSO1	64
Upregulated (PRG)	104902802	SB120_5C|SB40_5C	G-type lectin S-receptor-like serine/threonine-protein kinase At2g19130	65
Upregulated (PRG)	104903832	SB12_12C|SB12_5C|SB40_5C	lysM domain-containing GPI-anchored protein 2	66
Upregulated (PRG)	104904069	SB120_12C|SB120_5C	disease resistance protein RGA2	67
Upregulated (PRG)	104904406	SB120_12C	probable LRR receptor-like serine/threonine-protein kinase At3g47570	68
Upregulated (PRG)	104904442	SB120_5C	pollen-specific leucine-rich repeat extensin-like protein 1	69
Upregulated (PRG)	104904544	SB120_5C	receptor-like protein 45	70
Upregulated (PRG)	104905013	SB12_5C|SB40_5C	uncharacterized LOC104905013	71
Upregulated (PRG)	104906416	SB120_12C|SB120_5C|SB40_12C	uncharacterized LOC104906416	72
Upregulated (PRG)	104907761	SB12_5C	uncharacterized LOC104907761	73
Upregulated (PRG)	104907910	SB120_12C|SB120_5C	transcription factor TCP17	74
Upregulated (PRG)	104908659	SB120_12C|SB120_5C|SB12_5C|SB40_5C	putative disease resistance protein At3g15700	75
Downregulated (PRG)	104882936	SB120_12C|SB120_5C|SB12_12C|SB40_12C|SB40_5C	cysteine-rich receptor-like protein kinase 25	1
Downregulated (PRG)	104883009	SB12_12C|SB40_12C|SB40_5C	G-type lectin S-receptor-like serine/threonine-protein kinase At1g34300	2
Downregulated (PRG)	104883021	SB12_5C|SB40_5C	G-type lectin S-receptor-like serine/threonine-protein kinase At1g11410	3
Downregulated (PRG)	104883041	SB120_12C|SB120_5C|SB12_12C|SB40_12C|SB40_5C	probable receptor-like protein kinase At1g80640	4
Downregulated (PRG)	104883276	SB40_5C	receptor-like protein 6	5
Downregulated (PRG)	104883309	SB12_5C	CBL-interacting serine/threonine-protein kinase 25	6
Downregulated (PRG)	104883467	SB12_12C	serine/threonine-protein kinase RIPK	7
Downregulated (PRG)	104883663	SB120_5C|SB12_12C|SB12_5C|SB40_5C	LRR receptor-like serine/threonine-protein kinase FLS2	8
Downregulated (PRG)	104883883	SB120_12C|SB120_5C|SB12_5C	leucine-rich repeat receptor-like tyrosine-protein kinase PXC3	9
Downregulated (PRG)	104884459	SB12_5C	mitogen-activated protein kinase kinase kinase 20	10
Downregulated (PRG)	104884620	SB120_5C	wall-associated receptor kinase 5	11
Downregulated (PRG)	104884752	SB12_5C|SB40_5C	probable inactive leucine-rich repeat receptor-like protein kinase At3g03770	12
Downregulated (PRG)	104884999	SB120_12C	probable leucine-rich repeat receptor-like protein kinase At1g35710	13
Downregulated (PRG)	104885577	SB120_5C|SB12_12C|SB12_5C|SB40_12C|SB40_5C	leucine-rich repeat receptor-like serine/threonine-protein kinase SKM1	14
Downregulated (PRG)	104885827	SB12_12C|SB40_12C	receptor-like protein kinase HSL1	15
Downregulated (PRG)	104885944	SB120_12C|SB120_5C|SB12_12C|SB12_5C|SB40_12C|SB40_5C	serine/threonine-protein kinase Aurora-2	16
Downregulated (PRG)	104886553	SB120_5C|SB12_5C|SB40_12C|SB40_5C	LRR receptor-like serine/threonine-protein kinase ERECTA	17
Downregulated (PRG)	104886687	SB120_12C|SB120_5C|SB12_12C|SB12_5C|SB40_12C|SB40_5C	leucine-rich repeat extensin-like protein 4	18
Downregulated (PRG)	104887142	SB12_5C|SB40_5C	probable inactive receptor kinase At5g58300	19
Downregulated (PRG)	104887168	SB120_12C|SB40_12C|SB40_5C	probable LRR receptor-like serine/threonine-protein kinase IRK	20
Downregulated (PRG)	104887285	SB120_12C|SB12_12C|SB12_5C|SB40_12C|SB40_5C	LRR receptor-like serine/threonine-protein kinase RGI3	21
Downregulated (PRG)	104887710	SB12_12C|SB12_5C|SB40_5C	probable LRR receptor-like serine/threonine-protein kinase At4g36180	22
Downregulated (PRG)	104887718	SB120_12C|SB12_12C|SB12_5C|SB40_12C|SB40_5C	probable LRR receptor-like serine/threonine-protein kinase At4g36180	23
Downregulated (PRG)	104887944	SB120_12C|SB120_5C	phosphoenolpyruvate carboxylase kinase 1	24
Downregulated (PRG)	104888190	SB120_12C|SB120_5C|SB12_12C|SB12_5C|SB40_12C|SB40_5C	probable inactive receptor kinase At1g48480	25
Downregulated (PRG)	104888343	SB120_12C|SB120_5C|SB12_12C|SB12_5C|SB40_12C|SB40_5C	ABC transporter G family member 8	26
Downregulated (PRG)	104888657	SB120_5C|SB40_5C	probable LRR receptor-like serine/threonine-protein kinase At5g10290	27
Downregulated (PRG)	104888714	SB120_12C|SB120_5C|SB40_12C	receptor-like protein 46	28
Downregulated (PRG)	104888742	SB12_12C	LRR receptor-like serine/threonine-protein kinase RGI1	29
Downregulated (PRG)	104888780	SB120_12C|SB12_12C|SB40_12C	putative receptor-like protein kinase At3g47110	30
Downregulated (PRG)	104888795	SB12_5C	receptor-like protein EIX2	31
Downregulated (PRG)	104888882	SB120_5C|SB12_12C|SB12_5C|SB40_5C	uncharacterized LOC104888882	32
Downregulated (PRG)	104888896	SB120_12C|SB120_5C	disease resistance protein At4g27190	33
Downregulated (PRG)	104888972	SB120_12C|SB120_5C|SB12_12C|SB12_5C|SB40_12C|SB40_5C	uncharacterized LOC104888972	34
Downregulated (PRG)	104889235	SB120_12C|SB120_5C|SB12_12C|SB12_5C|SB40_12C|SB40_5C	polygalacturonase inhibitor	35
Downregulated (PRG)	104889236	SB120_12C|SB120_5C|SB12_12C|SB12_5C|SB40_12C|SB40_5C	polygalacturonase inhibitor	36
Downregulated (PRG)	104889240	SB120_12C|SB120_5C|SB12_12C|SB40_12C|SB40_5C	polygalacturonase inhibitor 1	37
Downregulated (PRG)	104889241	SB120_12C|SB120_5C|SB12_12C|SB12_5C|SB40_12C|SB40_5C	polygalacturonase inhibitor 1	38
Downregulated (PRG)	104889243	SB120_12C	polygalacturonase inhibitor 1	39
Downregulated (PRG)	104889257	SB120_12C|SB120_5C	probably inactive leucine-rich repeat receptor-like protein kinase At5g06940	40
Downregulated (PRG)	104889283	SB12_12C|SB12_5C|SB40_12C|SB40_5C	G-type lectin S-receptor-like serine/threonine-protein kinase SD3-1	41
Downregulated (PRG)	104889436	SB120_12C|SB120_5C	putative receptor-like protein kinase At1g80870	42
Downregulated (PRG)	104889690	SB120_12C|SB120_5C|SB12_12C|SB12_5C|SB40_12C|SB40_5C	probably inactive leucine-rich repeat receptor-like protein kinase At3g28040	43
Downregulated (PRG)	104889951	SB40_12C	DNA damage-repair/toleration protein DRT100	44
Downregulated (PRG)	104889955	SB120_5C	serine/threonine-protein kinase UCNL	45
Downregulated (PRG)	104889959	SB120_5C|SB40_12C|SB40_5C	serine/threonine-protein kinase Nek6	46
Downregulated (PRG)	104890244	SB12_12C|SB40_12C|SB40_5C	wall-associated receptor kinase 5	47
Downregulated (PRG)	104890252	SB12_5C	wall-associated receptor kinase-like 6	48
Downregulated (PRG)	104890297	SB12_5C	wall-associated receptor kinase-like 1	49
Downregulated (PRG)	104890367	SB40_5C	cell division control protein 48 homolog C	50
Downregulated (PRG)	104890453	SB12_5C	MDIS1-interacting receptor like kinase 1	51
Downregulated (PRG)	104890456	SB120_5C|SB12_5C	MDIS1-interacting receptor like kinase 1	52
Downregulated (PRG)	104890501	SB120_12C|SB120_5C|SB12_12C|SB40_12C|SB40_5C	LEAF RUST 10 DISEASE-RESISTANCE LOCUS RECEPTOR-LIKE PROTEIN KINASE-like 2.4	53
Downregulated (PRG)	104890581	SB12_12C|SB12_5C|SB40_5C	protein kinase STUNTED	54
Downregulated (PRG)	104890791	SB120_5C|SB12_12C|SB40_12C|SB40_5C	wall-associated receptor kinase-like 2	55
Downregulated (PRG)	104891495	SB40_5C	serine/threonine-protein kinase-like protein At3g51990	56
Downregulated (PRG)	104891576	SB120_5C|SB12_12C|SB12_5C|SB40_12C|SB40_5C	disease resistance protein RPS2	57
Downregulated (PRG)	104891589	SB40_12C|SB40_5C	putative disease resistance protein At1g63350	58
Downregulated (PRG)	104891611	SB40_12C	disease resistance protein SUMM2	59
Downregulated (PRG)	104891682	SB12_5C	polygalacturonase inhibitor 2	60
Downregulated (PRG)	104891816	SB120_5C	probable serine/threonine-protein kinase WNK11	61
Downregulated (PRG)	104891847	SB12_12C	receptor-like protein 9DC3	62
Downregulated (PRG)	104891848	SB40_12C|SB40_5C	leucine-rich repeat receptor-like serine/threonine-protein kinase BAM1	63
Downregulated (PRG)	104891970	SB120_12C|SB120_5C|SB12_12C|SB12_5C|SB40_12C|SB40_5C	receptor-like protein 52	64
Downregulated (PRG)	104891975	SB12_12C|SB12_5C|SB40_5C	receptor-like protein 38	65
Downregulated (PRG)	104891981	SB120_12C	ABC transporter G family member 26	66
Downregulated (PRG)	104892201	SB120_5C|SB12_12C|SB40_5C	probable inactive receptor kinase At4g23740	67
Downregulated (PRG)	104892400	SB12_12C|SB12_5C|SB40_5C	probable LRR receptor-like serine/threonine-protein kinase At1g12460	68
Downregulated (PRG)	104892563	SB120_12C|SB120_5C|SB12_12C|SB12_5C|SB40_12C|SB40_5C	probably inactive leucine-rich repeat receptor-like protein kinase IMK2	69
Downregulated (PRG)	104893110	SB120_12C|SB120_5C|SB12_12C|SB12_5C|SB40_12C|SB40_5C	probable receptor-like protein kinase At1g33260	70
Downregulated (PRG)	104893976	SB120_12C|SB120_5C|SB12_12C|SB40_12C|SB40_5C	disease resistance protein RGA2	71
Downregulated (PRG)	104893998	SB120_12C|SB40_12C|SB40_5C	protein IMPAIRED IN BABA-INDUCED STERILITY 1	72
Downregulated (PRG)	104894164	SB12_5C	ABC transporter G family member 25	73
Downregulated (PRG)	104894268	SB120_12C|SB120_5C|SB12_12C|SB12_5C|SB40_12C|SB40_5C	serine/threonine/tyrosine-protein kinase HT1	74
Downregulated (PRG)	104894302	SB120_12C|SB120_5C|SB12_5C|SB40_5C	LRR receptor-like serine/threonine-protein kinase GSO1	75
Downregulated (PRG)	104894318	SB120_12C|SB120_5C|SB12_12C|SB12_5C|SB40_12C|SB40_5C	leucine-rich repeat receptor-like serine/threonine-protein kinase RGI4	76
Downregulated (PRG)	104894411	SB120_12C|SB40_12C|SB40_5C	uncharacterized LOC104894411	77
Downregulated (PRG)	104894871	SB120_12C|SB12_5C|SB40_5C	probable inactive receptor kinase At5g67200	78
Downregulated (PRG)	104894981	SB120_12C|SB120_5C|SB12_12C|SB12_5C|SB40_12C|SB40_5C	probable leucine-rich repeat receptor-like protein kinase At1g35710	79
Downregulated (PRG)	104895076	SB120_5C	putative disease resistance protein RGA3	80
Downregulated (PRG)	104895109	SB12_12C|SB12_5C|SB40_5C	putative leucine-rich repeat receptor-like serine/threonine-protein kinase At2g24130	81
Downregulated (PRG)	104895253	SB120_12C|SB120_5C|SB12_12C|SB12_5C|SB40_12C|SB40_5C	wall-associated receptor kinase 2	82
Downregulated (PRG)	104896302	SB40_12C	DNA damage-repair/toleration protein DRT100	83
Downregulated (PRG)	104896351	SB12_12C|SB12_5C|SB40_12C|SB40_5C	piriformospora indica-insensitive protein 2	84
Downregulated (PRG)	104896575	SB120_12C|SB120_5C|SB12_12C|SB12_5C|SB40_12C|SB40_5C	probable leucine-rich repeat receptor-like protein kinase At1g68400	85
Downregulated (PRG)	104896762	SB120_12C|SB12_12C|SB40_12C	serine/threonine-protein kinase D6PK	86
Downregulated (PRG)	104897492	SB12_12C|SB12_5C|SB40_12C|SB40_5C	leucine-rich repeat protein 1	87
Downregulated (PRG)	104897500	SB120_5C	L-type lectin-domain containing receptor kinase SIT2	88
Downregulated (PRG)	104897601	SB120_12C|SB120_5C|SB40_12C|SB40_5C	receptor protein kinase-like protein ZAR1	89
Downregulated (PRG)	104897654	SB120_12C|SB120_5C|SB12_5C|SB40_12C|SB40_5C	putative serine/threonine-protein kinase	90
Downregulated (PRG)	104897682	SB12_12C	probable leucine-rich repeat receptor-like protein kinase At2g28990	91
Downregulated (PRG)	104897778	SB120_5C	serine/threonine-protein kinase STY17	92
Downregulated (PRG)	104897824	SB120_12C|SB12_5C|SB40_12C|SB40_5C	leucine-rich repeat receptor-like serine/threonine-protein kinase BAM1	93
Downregulated (PRG)	104897961	SB40_5C	probable LRR receptor-like serine/threonine-protein kinase At1g14390	94
Downregulated (PRG)	104898003	SB120_12C|SB120_5C|SB12_12C|SB12_5C|SB40_12C|SB40_5C	LEAF RUST 10 DISEASE-RESISTANCE LOCUS RECEPTOR-LIKE PROTEIN KINASE-like 1.5	95
Downregulated (PRG)	104898016	SB120_5C|SB40_5C	LRR receptor-like serine/threonine-protein kinase GSO1	96
Downregulated (PRG)	104898134	SB120_12C|SB120_5C|SB40_12C	serine/threonine-protein kinase STN8, chloroplastic	97
Downregulated (PRG)	104898152	SB12_12C|SB12_5C|SB40_5C	probable LRR receptor-like serine/threonine-protein kinase IRK	98
Downregulated (PRG)	104898198	SB120_12C|SB120_5C|SB12_12C|SB12_5C|SB40_12C|SB40_5C	CBL-interacting protein kinase 18	99
Downregulated (PRG)	104898210	SB40_5C	G-type lectin S-receptor-like serine/threonine-protein kinase SD2-5	100
Downregulated (PRG)	104898524	SB120_12C	leucine-rich repeat receptor-like protein kinase PXC1	101
Downregulated (PRG)	104898763	SB12_5C	G-type lectin S-receptor-like serine/threonine-protein kinase At1g11300	102
Downregulated (PRG)	104899223	SB120_5C|SB12_12C|SB40_12C|SB40_5C	MDIS1-interacting receptor like kinase 2	103
Downregulated (PRG)	104899266	SB120_12C|SB12_12C|SB40_12C	LRR receptor-like serine/threonine-protein kinase ERL1	104
Downregulated (PRG)	104899268	SB12_12C|SB12_5C|SB40_12C|SB40_5C	receptor-like cytosolic serine/threonine-protein kinase RBK2	105
Downregulated (PRG)	104899317	SB12_12C|SB40_12C	cell division control protein 2 homolog D	106
Downregulated (PRG)	104899339	SB120_12C|SB40_5C	protein LYK2	107
Downregulated (PRG)	104899453	SB40_5C	putative kinase-like protein TMKL1	108
Downregulated (PRG)	104899617	SB120_12C|SB120_5C|SB12_12C|SB40_12C|SB40_5C	probable disease resistance protein At1g15890	109
Downregulated (PRG)	104899628	SB120_5C|SB40_5C	probable disease resistance protein At1g15890	110
Downregulated (PRG)	104899633	SB120_5C|SB12_12C|SB12_5C|SB40_12C|SB40_5C	probable disease resistance protein At1g15890	111
Downregulated (PRG)	104899820	SB120_12C|SB120_5C|SB12_5C|SB40_12C|SB40_5C	receptor-like serine/threonine-protein kinase ALE2	112
Downregulated (PRG)	104899848	SB120_12C|SB120_5C|SB40_12C	receptor protein kinase TMK1	113
Downregulated (PRG)	104899870	SB120_12C|SB12_5C	probable receptor-like protein kinase At1g49730	114
Downregulated (PRG)	104900241	SB120_5C	tyrosine-protein kinase HTK16	115
Downregulated (PRG)	104900621	SB40_5C	receptor-like protein kinase HSL1	116
Downregulated (PRG)	104901220	SB40_5C	187-kDa microtubule-associated protein AIR9	117
Downregulated (PRG)	104902087	SB120_12C|SB120_5C|SB40_5C	protein kinase PINOID 2	118
Downregulated (PRG)	104902126	SB12_12C|SB12_5C|SB40_5C	probable inactive receptor kinase At2g26730	119
Downregulated (PRG)	104902336	SB120_12C|SB120_5C|SB12_12C|SB12_5C|SB40_12C|SB40_5C	leucine-rich repeat extensin-like protein 4	120
Downregulated (PRG)	104902400	SB40_5C	probable receptor-like serine/threonine-protein kinase At5g57670	121
Downregulated (PRG)	104902467	SB40_5C	serine/threonine-protein kinase Aurora-3	122
Downregulated (PRG)	104902474	SB120_12C|SB120_5C|SB40_12C	leucine-rich repeat extensin-like protein 4	123
Downregulated (PRG)	104902670	SB120_12C|SB120_5C|SB12_12C|SB40_12C|SB40_5C	probable serine/threonine-protein kinase At1g01540	124
Downregulated (PRG)	104903032	SB120_5C|SB12_12C|SB12_5C|SB40_12C|SB40_5C	inactive leucine-rich repeat receptor-like serine/threonine-protein kinase At1g60630	125
Downregulated (PRG)	104903106	SB12_12C|SB12_5C|SB40_5C	probable inactive receptor kinase At5g10020	126
Downregulated (PRG)	104903508	SB120_12C|SB120_5C|SB40_12C|SB40_5C	probable serine/threonine-protein kinase PBL7	127
Downregulated (PRG)	104903540	SB12_12C|SB40_12C|SB40_5C	cysteine-rich receptor-like protein kinase 10	128
Downregulated (PRG)	104903579	SB40_12C|SB40_5C	non-functional pseudokinase ZED1	129
Downregulated (PRG)	104904402	SB12_12C|SB40_12C	probable LRR receptor-like serine/threonine-protein kinase At3g47570	130
Downregulated (PRG)	104904543	SB120_12C|SB120_5C|SB12_12C|SB40_12C	receptor-like protein 15	131
Downregulated (PRG)	104904647	SB120_12C|SB120_5C|SB12_12C|SB40_12C|SB40_5C	LRR receptor-like serine/threonine-protein kinase GHR1	132
Downregulated (PRG)	104904980	SB120_12C|SB120_5C|SB12_12C|SB12_5C|SB40_12C|SB40_5C	uncharacterized protein At4g06744	133
Downregulated (PRG)	104905440	SB120_12C|SB120_5C|SB12_5C|SB40_5C	receptor-like serine/threonine-protein kinase At2g45590	134
Downregulated (PRG)	104905513	SB120_12C	putative disease resistance protein RGA3	135
Downregulated (PRG)	104905536	SB120_12C|SB120_5C|SB12_5C|SB40_12C	putative disease resistance protein RGA3	136
Downregulated (PRG)	104905712	SB40_12C	putative receptor-like protein kinase At3g47110	137
Downregulated (PRG)	104905769	SB12_12C|SB40_12C	BRASSINOSTEROID INSENSITIVE 1-associated receptor kinase 1	138
Downregulated (PRG)	104905930	SB120_12C	putative disease resistance protein At1g59780	139
Downregulated (PRG)	104905951	SB12_12C|SB12_5C|SB40_12C|SB40_5C	probable leucine-rich repeat receptor-like protein kinase IMK3	140
Downregulated (PRG)	104906627	SB120_12C|SB120_5C|SB12_12C|SB40_12C|SB40_5C	leucine-rich repeat receptor-like protein kinase TDR	141
Downregulated (PRG)	104906650	SB120_12C|SB120_5C|SB12_12C|SB12_5C|SB40_12C|SB40_5C	putative kinase-like protein TMKL1	142
Downregulated (PRG)	104906850	SB120_12C|SB120_5C|SB12_12C|SB40_12C|SB40_5C	receptor-like protein kinase FERONIA	143
Downregulated (PRG)	104906872	SB120_12C|SB120_5C|SB12_12C|SB40_12C	putative receptor-like protein kinase At5g39000	144
Downregulated (PRG)	104906950	SB40_12C	CBL-interacting serine/threonine-protein kinase 1	145
Downregulated (PRG)	104907110	SB120_5C|SB12_12C|SB40_5C	receptor-like protein 7	146
Downregulated (PRG)	104907749	SB120_5C|SB12_12C|SB12_5C|SB40_12C|SB40_5C	L-type lectin-domain containing receptor kinase IX.1	147
Downregulated (PRG)	104908612	SB12_12C	phytosulfokine receptor 2	148
Downregulated (PRG)	109133521	SB120_12C|SB40_12C	putative receptor-like protein kinase At5g39000	149

## Sheet: Phytohormones signaling pathway
Supplementary File 2. Significantly expressed (log2fold change > 2.0; padj < 0.01) phytohormones signaling pathway genes at different storage times with respect to day 0.
Upsetplot	KO	Gene	Intersection	Pathway name	KO Name
Upregulated (PSPG)	K12126	104893982	SB120_5C|SB40_5C	Gibberellin	phytochrome-interacting factor 3	1
Upregulated (PSPG)	K12126	104898019	SB120_12C|SB120_5C|SB40_12C	Gibberellin	phytochrome-interacting factor 3	2
Upregulated (PSPG)	K12126	104901467	SB40_12C	Gibberellin	phytochrome-interacting factor 3	3
Upregulated (PSPG)	K13413	104901405	SB120_12C|SB120_5C	Ethylene	mitogen-activated protein kinase kinase 4/5 [EC:2.7.12.2]	4
Upregulated (PSPG)	K13415	104883373	SB120_12C|SB120_5C	Brassinosteroid	protein brassinosteroid insensitive 1 [EC:2.7.10.1 2.7.11.1]	5
Upregulated (PSPG)	K13415	104905329	SB120_12C	Brassinosteroid	protein brassinosteroid insensitive 1 [EC:2.7.10.1 2.7.11.1]	6
Upregulated (PSPG)	K13415	104900439	SB120_5C	Brassinosteroid	protein brassinosteroid insensitive 1 [EC:2.7.10.1 2.7.11.1]	7
Upregulated (PSPG)	K13415	104893266	SB120_12C|SB120_5C|SB40_5C	Brassinosteroid	protein brassinosteroid insensitive 1 [EC:2.7.10.1 2.7.11.1]	8
Upregulated (PSPG)	K13415	104892125	SB120_5C|SB12_5C|SB40_12C|SB40_5C	Brassinosteroid	protein brassinosteroid insensitive 1 [EC:2.7.10.1 2.7.11.1]	9
Upregulated (PSPG)	K13415	104891430	SB40_12C|SB40_5C	Brassinosteroid	protein brassinosteroid insensitive 1 [EC:2.7.10.1 2.7.11.1]	10
Upregulated (PSPG)	K13415	104887822	SB120_5C	Brassinosteroid	protein brassinosteroid insensitive 1 [EC:2.7.10.1 2.7.11.1]	11
Upregulated (PSPG)	K13422	104892383	SB120_12C|SB40_12C	Jasmonic acid	transcription factor MYC2	12
Upregulated (PSPG)	K13422	104898845	SB120_5C	Jasmonic acid	transcription factor MYC2	13
Upregulated (PSPG)	K13422	104892909	SB120_12C	Jasmonic acid	transcription factor MYC2	14
Upregulated (PSPG)	K13422	104884362	SB120_12C|SB40_12C	Jasmonic acid	transcription factor MYC2	15
Upregulated (PSPG)	K13422	104909011	SB120_12C	Jasmonic acid	transcription factor MYC2	16
Upregulated (PSPG)	K13422	104908174	SB40_5C	Jasmonic acid	transcription factor MYC2	17
Upregulated (PSPG)	K13422	104909081	SB12_5C	Jasmonic acid	transcription factor MYC2	18
Upregulated (PSPG)	K13464	104899726	SB12_5C	Jasmonic acid	jasmonate ZIM domain-containing protein	19
Upregulated (PSPG)	K14431	104889231	SB120_12C	Salicylic acid	transcription factor TGA	20
Upregulated (PSPG)	K14431	104884843	SB120_5C	Salicylic acid	transcription factor TGA	21
Upregulated (PSPG)	K14431	104892504	SB120_12C|SB120_5C|SB12_12C|SB12_5C|SB40_12C|SB40_5C	Salicylic acid	transcription factor TGA	22
Upregulated (PSPG)	K14486	104908192	SB120_12C|SB120_5C	Auxin	auxin response factor	23
Upregulated (PSPG)	K14487	104906963	SB120_5C	Auxin	auxin responsive GH3 gene family	24
Upregulated (PSPG)	K14487	104894898	SB120_12C	Auxin	auxin responsive GH3 gene family	25
Upregulated (PSPG)	K14487	104891169	SB40_5C	Auxin	auxin responsive GH3 gene family	26
Upregulated (PSPG)	K14487	104904219	SB120_5C	Auxin	auxin responsive GH3 gene family	27
Upregulated (PSPG)	K14488	104885461	SB120_12C|SB120_5C|SB12_12C|SB12_5C|SB40_12C|SB40_5C	Auxin	SAUR family protein	28
Upregulated (PSPG)	K14488	104887092	SB120_5C	Auxin	SAUR family protein	29
Upregulated (PSPG)	K14488	104892118	SB120_5C	Auxin	SAUR family protein	30
Upregulated (PSPG)	K14488	104901087	SB120_5C	Auxin	SAUR family protein	31
Upregulated (PSPG)	K14491	104892532	SB120_12C|SB120_5C	Cytokinine	two-component response regulator ARR-B family	32
Upregulated (PSPG)	K14491	104886744	SB12_5C	Cytokinine	two-component response regulator ARR-B family	33
Upregulated (PSPG)	K14491	109135835	SB120_5C|SB12_12C|SB40_5C	Cytokinine	two-component response regulator ARR-B family	34
Upregulated (PSPG)	K14491	104900079	SB120_5C	Cytokinine	two-component response regulator ARR-B family	35
Upregulated (PSPG)	K14491	109135778	SB12_12C|SB12_5C	Cytokinine	two-component response regulator ARR-B family	36
Upregulated (PSPG)	K14491	104908881	SB40_5C	Cytokinine	two-component response regulator ARR-B family	37
Upregulated (PSPG)	K14491	104892971	SB120_12C|SB120_5C	Cytokinine	two-component response regulator ARR-B family	38
Upregulated (PSPG)	K14491	109135297	SB120_5C|SB40_5C	Cytokinine	two-component response regulator ARR-B family	39
Upregulated (PSPG)	K14492	104890973	SB12_5C	Cytokinine	two-component response regulator ARR-A family	40
Upregulated (PSPG)	K14493	104893209	SB120_12C|SB12_12C|SB12_5C|SB40_12C|SB40_5C	Gibberellin	gibberellin receptor GID1 [EC:3.-.-.-]	41
Upregulated (PSPG)	K14493	104899258	SB120_12C|SB120_5C|SB12_5C|SB40_5C	Gibberellin	gibberellin receptor GID1 [EC:3.-.-.-]	42
Upregulated (PSPG)	K14493	104906571	SB120_12C|SB120_5C|SB40_5C	Gibberellin	gibberellin receptor GID1 [EC:3.-.-.-]	43
Upregulated (PSPG)	K14493	104905832	SB12_5C	Gibberellin	gibberellin receptor GID1 [EC:3.-.-.-]	44
Upregulated (PSPG)	K14493	104906569	SB120_12C	Gibberellin	gibberellin receptor GID1 [EC:3.-.-.-]	45
Upregulated (PSPG)	K14494	104907103	SB120_12C|SB120_5C	Gibberellin	DELLA protein	46
Upregulated (PSPG)	K14494	104891820	SB120_12C|SB120_5C	Gibberellin	DELLA protein	47
Upregulated (PSPG)	K14494	104900825	SB120_12C	Gibberellin	DELLA protein	48
Upregulated (PSPG)	K14494	104900447	SB12_5C	Gibberellin	DELLA protein	49
Upregulated (PSPG)	K14494	104904740	SB120_12C|SB120_5C|SB12_5C	Gibberellin	DELLA protein	50
Upregulated (PSPG)	K14497	104892159	SB120_12C|SB120_5C	Abscisic acid	protein phosphatase 2C [EC:3.1.3.16]	51
Upregulated (PSPG)	K14497	104900051	SB120_5C|SB40_12C|SB40_5C	Abscisic acid	protein phosphatase 2C [EC:3.1.3.16]	52
Upregulated (PSPG)	K14497	104899191	SB120_12C|SB120_5C|SB40_12C	Abscisic acid	protein phosphatase 2C [EC:3.1.3.16]	53
Upregulated (PSPG)	K14497	104888273	SB120_12C|SB120_5C|SB40_12C|SB40_5C	Abscisic acid	protein phosphatase 2C [EC:3.1.3.16]	54
Upregulated (PSPG)	K14497	104894345	SB120_5C|SB40_5C	Abscisic acid	protein phosphatase 2C [EC:3.1.3.16]	55
Upregulated (PSPG)	K14497	104889624	SB40_5C	Abscisic acid	protein phosphatase 2C [EC:3.1.3.16]	56
Upregulated (PSPG)	K14504	104887413	SB120_12C	Brassinosteroid	xyloglucan:xyloglucosyl transferase TCH4 [EC:2.4.1.207]	57
Upregulated (PSPG)	K14504	104884988	SB120_12C|SB120_5C	Brassinosteroid	xyloglucan:xyloglucosyl transferase TCH4 [EC:2.4.1.207]	58
Upregulated (PSPG)	K14504	104893508	SB120_12C|SB120_5C|SB40_5C	Brassinosteroid	xyloglucan:xyloglucosyl transferase TCH4 [EC:2.4.1.207]	59
Upregulated (PSPG)	K14504	104893507	SB120_12C|SB120_5C|SB40_5C	Brassinosteroid	xyloglucan:xyloglucosyl transferase TCH4 [EC:2.4.1.207]	60
Upregulated (PSPG)	K14504	104887412	SB120_12C	Brassinosteroid	xyloglucan:xyloglucosyl transferase TCH4 [EC:2.4.1.207]	61
Upregulated (PSPG)	K14506	104886569	SB120_12C|SB120_5C|SB12_12C|SB40_12C	Jasmonic acid	jasmonic acid-amino synthetase [EC:6.3.2.52]	62
Upregulated (PSPG)	K14510	104888370	SB120_12C|SB12_5C	Ethylene	serine/threonine-protein kinase CTR1 [EC:2.7.11.1]	63
Upregulated (PSPG)	K14513	104896594	SB12_12C	Ethylene	ethylene-insensitive protein 2	64
Upregulated (PSPG)	K14513	109134563	SB120_12C	Ethylene	ethylene-insensitive protein 2	65
Upregulated (PSPG)	K14513	104886244	SB120_5C|SB40_5C	Ethylene	ethylene-insensitive protein 2	66
Upregulated (PSPG)	K14513	104893441	SB120_5C|SB40_5C	Ethylene	ethylene-insensitive protein 2	67
Upregulated (PSPG)	K14513	109136038	SB12_12C|SB40_5C	Ethylene	ethylene-insensitive protein 2	68
Upregulated (PSPG)	K14513	104905756	SB120_5C	Ethylene	ethylene-insensitive protein 2	69
Upregulated (PSPG)	K14513	109136390	SB12_12C	Ethylene	ethylene-insensitive protein 2	70
Upregulated (PSPG)	K14513	109136457	SB120_5C	Ethylene	ethylene-insensitive protein 2	71
Upregulated (PSPG)	K14515	104902024	SB120_5C	Ethylene	EIN3-binding F-box protein	72
Downregulated (PSPG)	K12126	104889251	SB40_5C	Gibberellin	phytochrome-interacting factor 3	1
Downregulated (PSPG)	K12126	104905339	SB120_5C|SB12_5C|SB40_5C	Gibberellin	phytochrome-interacting factor 3	2
Downregulated (PSPG)	K12126	104896437	SB40_5C	Gibberellin	phytochrome-interacting factor 3	3
Downregulated (PSPG)	K12126	104899593	SB12_12C|SB12_5C|SB40_12C|SB40_5C	Gibberellin	phytochrome-interacting factor 3	4
Downregulated (PSPG)	K12126	104897489	SB12_5C	Gibberellin	phytochrome-interacting factor 3	5
Downregulated (PSPG)	K13415	104892563	SB120_12C|SB120_5C|SB12_12C|SB12_5C|SB40_12C|SB40_5C	Brassinosteroid	protein brassinosteroid insensitive 1 [EC:2.7.10.1 2.7.11.1]	6
Downregulated (PSPG)	K13415	104899453	SB40_5C	Brassinosteroid	protein brassinosteroid insensitive 1 [EC:2.7.10.1 2.7.11.1]	7
Downregulated (PSPG)	K13415	104886687	SB120_12C|SB120_5C|SB12_12C|SB12_5C|SB40_12C|SB40_5C	Brassinosteroid	protein brassinosteroid insensitive 1 [EC:2.7.10.1 2.7.11.1]	8
Downregulated (PSPG)	K13415	104908612	SB12_12C	Brassinosteroid	protein brassinosteroid insensitive 1 [EC:2.7.10.1 2.7.11.1]	9
Downregulated (PSPG)	K13415	104895242	SB40_5C	Brassinosteroid	protein brassinosteroid insensitive 1 [EC:2.7.10.1 2.7.11.1]	10
Downregulated (PSPG)	K13415	104889690	SB120_12C|SB120_5C|SB12_12C|SB12_5C|SB40_12C|SB40_5C	Brassinosteroid	protein brassinosteroid insensitive 1 [EC:2.7.10.1 2.7.11.1]	11
Downregulated (PSPG)	K13415	104891498	SB12_12C	Brassinosteroid	protein brassinosteroid insensitive 1 [EC:2.7.10.1 2.7.11.1]	12
Downregulated (PSPG)	K13415	104883883	SB120_12C|SB120_5C|SB12_5C	Brassinosteroid	protein brassinosteroid insensitive 1 [EC:2.7.10.1 2.7.11.1]	13
Downregulated (PSPG)	K13415	104903517	SB120_5C	Brassinosteroid	protein brassinosteroid insensitive 1 [EC:2.7.10.1 2.7.11.1]	14
Downregulated (PSPG)	K13415	104904177	SB120_12C|SB120_5C|SB12_12C|SB40_12C	Brassinosteroid	protein brassinosteroid insensitive 1 [EC:2.7.10.1 2.7.11.1]	15
Downregulated (PSPG)	K13415	104900647	SB120_12C|SB120_5C|SB12_12C|SB12_5C|SB40_12C|SB40_5C	Brassinosteroid	protein brassinosteroid insensitive 1 [EC:2.7.10.1 2.7.11.1]	16
Downregulated (PSPG)	K13415	104905951	SB12_12C|SB12_5C|SB40_12C|SB40_5C	Brassinosteroid	protein brassinosteroid insensitive 1 [EC:2.7.10.1 2.7.11.1]	17
Downregulated (PSPG)	K13415	104891496	SB120_12C|SB120_5C|SB12_12C|SB12_5C|SB40_12C|SB40_5C	Brassinosteroid	protein brassinosteroid insensitive 1 [EC:2.7.10.1 2.7.11.1]	18
Downregulated (PSPG)	K13415	104897537	SB12_12C|SB40_5C	Brassinosteroid	protein brassinosteroid insensitive 1 [EC:2.7.10.1 2.7.11.1]	19
Downregulated (PSPG)	K13416	104905769	SB12_12C|SB40_12C	Brassinosteroid	brassinosteroid insensitive 1-associated receptor kinase 1 [EC:2.7.10.1 2.7.11.1]	20
Downregulated (PSPG)	K13416	104889240	SB120_12C|SB120_5C|SB12_12C|SB40_12C|SB40_5C	Brassinosteroid	brassinosteroid insensitive 1-associated receptor kinase 1 [EC:2.7.10.1 2.7.11.1]	21
Downregulated (PSPG)	K13416	104906650	SB120_12C|SB120_5C|SB12_12C|SB12_5C|SB40_12C|SB40_5C	Brassinosteroid	brassinosteroid insensitive 1-associated receptor kinase 1 [EC:2.7.10.1 2.7.11.1]	22
Downregulated (PSPG)	K13416	104897492	SB12_12C|SB12_5C|SB40_12C|SB40_5C	Brassinosteroid	brassinosteroid insensitive 1-associated receptor kinase 1 [EC:2.7.10.1 2.7.11.1]	23
Downregulated (PSPG)	K13422	104904802	SB120_5C|SB12_12C|SB12_5C|SB40_12C|SB40_5C	Jasmonic acid	transcription factor MYC2	24
Downregulated (PSPG)	K13422	104897816	SB12_12C|SB12_5C|SB40_5C	Jasmonic acid	transcription factor MYC2	25
Downregulated (PSPG)	K13422	104892626	SB12_12C|SB12_5C|SB40_5C	Jasmonic acid	transcription factor MYC2	26
Downregulated (PSPG)	K13422	104896311	SB120_12C|SB120_5C|SB12_12C|SB12_5C|SB40_12C	Jasmonic acid	transcription factor MYC2	27
Downregulated (PSPG)	K13422	104884363	SB120_5C|SB12_5C|SB40_5C	Jasmonic acid	transcription factor MYC2	28
Downregulated (PSPG)	K13422	104897821	SB120_5C|SB12_12C|SB12_5C|SB40_12C|SB40_5C	Jasmonic acid	transcription factor MYC2	29
Downregulated (PSPG)	K13422	104905759	SB120_12C|SB120_5C|SB40_12C|SB40_5C	Jasmonic acid	transcription factor MYC2	30
Downregulated (PSPG)	K13422	104904994	SB120_12C|SB120_5C|SB12_12C|SB12_5C|SB40_12C|SB40_5C	Jasmonic acid	transcription factor MYC2	31
Downregulated (PSPG)	K13422	104897819	SB12_12C|SB12_5C|SB40_5C	Jasmonic acid	transcription factor MYC2	32
Downregulated (PSPG)	K13449	104901959	SB120_12C|SB120_5C|SB40_12C	Salicylic acid	pathogenesis-related protein 1	33
Downregulated (PSPG)	K13449	104904823	SB120_12C|SB120_5C|SB12_12C|SB12_5C|SB40_12C|SB40_5C	Salicylic acid	pathogenesis-related protein 1	34
Downregulated (PSPG)	K13449	104904827	SB120_12C|SB120_5C|SB12_12C|SB40_12C|SB40_5C	Salicylic acid	pathogenesis-related protein 1	35
Downregulated (PSPG)	K13449	104904828	SB120_12C|SB120_5C|SB12_12C	Salicylic acid	pathogenesis-related protein 1	36
Downregulated (PSPG)	K13449	104904829	SB120_12C|SB120_5C|SB12_12C|SB12_5C|SB40_12C|SB40_5C	Salicylic acid	pathogenesis-related protein 1	37
Downregulated (PSPG)	K13449	104904826	SB120_12C	Salicylic acid	pathogenesis-related protein 1	38
Downregulated (PSPG)	K13464	104899726	SB40_12C	Jasmonic acid	jasmonate ZIM domain-containing protein	39
Downregulated (PSPG)	K13464	104897480	SB12_5C|SB40_12C|SB40_5C	Jasmonic acid	jasmonate ZIM domain-containing protein	40
Downregulated (PSPG)	K13946	104903949	SB120_12C|SB120_5C|SB12_12C|SB12_5C|SB40_12C|SB40_5C	Auxin	auxin influx carrier (AUX1 LAX family)	41
Downregulated (PSPG)	K14431	104900318	SB120_5C|SB12_12C|SB12_5C|SB40_12C|SB40_5C	Salicylic acid	transcription factor TGA	42
Downregulated (PSPG)	K14431	104890537	SB120_5C|SB12_12C|SB40_12C|SB40_5C	Salicylic acid	transcription factor TGA	43
Downregulated (PSPG)	K14432	104895559	SB120_5C|SB12_5C|SB40_12C	Abscisic acid	ABA responsive element binding factor	44
Downregulated (PSPG)	K14484	104883127	SB120_5C	Auxin	auxin-responsive protein IAA	45
Downregulated (PSPG)	K14484	109135822	SB120_12C|SB120_5C|SB40_12C|SB40_5C	Auxin	auxin-responsive protein IAA	46
Downregulated (PSPG)	K14484	104885633	SB120_12C|SB120_5C|SB40_12C	Auxin	auxin-responsive protein IAA	47
Downregulated (PSPG)	K14484	104904637	SB120_12C|SB120_5C|SB12_12C|SB12_5C|SB40_12C|SB40_5C	Auxin	auxin-responsive protein IAA	48
Downregulated (PSPG)	K14484	104897812	SB120_5C|SB12_12C|SB12_5C|SB40_12C|SB40_5C	Auxin	auxin-responsive protein IAA	49
Downregulated (PSPG)	K14484	104890935	SB120_12C|SB120_5C|SB40_12C|SB40_5C	Auxin	auxin-responsive protein IAA	50
Downregulated (PSPG)	K14485	104891460	SB40_5C	Auxin	transport inhibitor response 1	51
Downregulated (PSPG)	K14486	104903260	SB120_12C	Auxin	auxin response factor	52
Downregulated (PSPG)	K14487	104904922	SB40_5C	Auxin	auxin responsive GH3 gene family	53
Downregulated (PSPG)	K14487	104897818	SB12_12C	Auxin	auxin responsive GH3 gene family	54
Downregulated (PSPG)	K14487	104898976	SB120_12C|SB120_5C|SB12_12C|SB40_12C|SB40_5C	Auxin	auxin responsive GH3 gene family	55
Downregulated (PSPG)	K14487	104905147	SB120_5C|SB12_12C	Auxin	auxin responsive GH3 gene family	56
Downregulated (PSPG)	K14487	104907113	SB120_12C|SB120_5C|SB40_12C	Auxin	auxin responsive GH3 gene family	57
Downregulated (PSPG)	K14488	104900399	SB120_12C|SB120_5C|SB12_12C|SB12_5C|SB40_12C|SB40_5C	Auxin	SAUR family protein	58
Downregulated (PSPG)	K14488	104905784	SB120_12C|SB120_5C|SB12_12C|SB12_5C|SB40_12C|SB40_5C	Auxin	SAUR family protein	59
Downregulated (PSPG)	K14488	104900400	SB120_12C|SB120_5C|SB40_12C|SB40_5C	Auxin	SAUR family protein	60
Downregulated (PSPG)	K14488	104901671	SB12_5C	Auxin	SAUR family protein	61
Downregulated (PSPG)	K14491	104893092	SB120_12C	Cytokinine	two-component response regulator ARR-B family	62
Downregulated (PSPG)	K14491	104897464	SB12_12C|SB40_12C|SB40_5C	Cytokinine	two-component response regulator ARR-B family	63
Downregulated (PSPG)	K14491	104908428	SB120_5C	Cytokinine	two-component response regulator ARR-B family	64
Downregulated (PSPG)	K14491	104897898	SB120_12C|SB120_5C|SB40_12C	Cytokinine	two-component response regulator ARR-B family	65
Downregulated (PSPG)	K14491	104895284	SB40_5C	Cytokinine	two-component response regulator ARR-B family	66
Downregulated (PSPG)	K14491	104889529	SB120_12C	Cytokinine	two-component response regulator ARR-B family	67
Downregulated (PSPG)	K14492	104885389	SB120_12C|SB120_5C|SB40_12C|SB40_5C	Cytokinine	two-component response regulator ARR-A family	68
Downregulated (PSPG)	K14492	104890973	SB120_5C|SB40_12C	Cytokinine	two-component response regulator ARR-A family	69
Downregulated (PSPG)	K14493	104887596	SB120_12C|SB120_5C|SB12_12C|SB40_12C|SB40_5C	Gibberellin	gibberellin receptor GID1 [EC:3.-.-.-]	70
Downregulated (PSPG)	K14493	104906570	SB120_5C|SB12_12C|SB12_5C|SB40_12C|SB40_5C	Gibberellin	gibberellin receptor GID1 [EC:3.-.-.-]	71
Downregulated (PSPG)	K14493	104885079	SB120_12C	Gibberellin	gibberellin receptor GID1 [EC:3.-.-.-]	72
Downregulated (PSPG)	K14494	104892338	SB120_12C|SB120_5C|SB12_12C|SB12_5C|SB40_12C|SB40_5C	Gibberellin	DELLA protein	73
Downregulated (PSPG)	K14494	104902119	SB120_12C|SB120_5C|SB12_12C|SB40_12C|SB40_5C	Gibberellin	DELLA protein	74
Downregulated (PSPG)	K14494	104886598	SB12_5C|SB40_5C	Gibberellin	DELLA protein	75
Downregulated (PSPG)	K14495	104902989	SB120_12C|SB120_5C|SB12_12C|SB12_5C|SB40_12C|SB40_5C	Gibberellin	F-box protein GID2	76
Downregulated (PSPG)	K14496	104892551	SB40_12C	Abscisic acid	abscisic acid receptor PYR/PYL family	77
Downregulated (PSPG)	K14496	104905410	SB120_12C|SB120_5C|SB40_12C|SB40_5C	Abscisic acid	abscisic acid receptor PYR/PYL family	78
Downregulated (PSPG)	K14496	104892913	SB120_5C|SB12_5C|SB40_5C	Abscisic acid	abscisic acid receptor PYR/PYL family	79
Downregulated (PSPG)	K14497	104886478	SB120_12C|SB40_12C	Abscisic acid	protein phosphatase 2C [EC:3.1.3.16]	80
Downregulated (PSPG)	K14497	104886469	SB120_12C|SB120_5C	Abscisic acid	protein phosphatase 2C [EC:3.1.3.16]	81
Downregulated (PSPG)	K14497	104887398	SB120_5C|SB12_12C|SB12_5C	Abscisic acid	protein phosphatase 2C [EC:3.1.3.16]	82
Downregulated (PSPG)	K14497	104886463	SB120_5C|SB12_12C|SB40_12C	Abscisic acid	protein phosphatase 2C [EC:3.1.3.16]	83
Downregulated (PSPG)	K14497	104889570	SB120_12C|SB120_5C	Abscisic acid	protein phosphatase 2C [EC:3.1.3.16]	84
Downregulated (PSPG)	K14499	104905852	SB120_12C	Brassinosteroid	BRI1 kinase inhibitor 1	85
Downregulated (PSPG)	K14499	104892227	SB12_12C|SB12_5C|SB40_12C|SB40_5C	Brassinosteroid	BRI1 kinase inhibitor 1	86
Downregulated (PSPG)	K14504	104884986	SB120_12C|SB120_5C|SB40_12C|SB40_5C	Brassinosteroid	xyloglucan:xyloglucosyl transferase TCH4 [EC:2.4.1.207]	87
Downregulated (PSPG)	K14505	104904975	SB120_12C|SB120_5C|SB12_12C|SB12_5C|SB40_12C|SB40_5C	Brassinosteroid	cyclin D3, plant	88
Downregulated (PSPG)	K14505	104894883	SB120_12C|SB120_5C	Brassinosteroid	cyclin D3, plant	89
Downregulated (PSPG)	K14510	104897778	SB120_5C	Ethylene	serine/threonine-protein kinase CTR1 [EC:2.7.11.1]	90
Downregulated (PSPG)	K14516	104887961	SB120_12C|SB120_5C|SB12_12C|SB40_12C|SB40_5C	Ethylene	ethylene-responsive transcription factor 1	91
Downregulated (PSPG)	K14516	104894655	SB12_12C	Ethylene	ethylene-responsive transcription factor 1	92
Downregulated (PSPG)	K14516	104894654	SB120_12C|SB12_12C|SB40_12C	Ethylene	ethylene-responsive transcription factor 1	93
